# Supplementary material for: Dichloridobis(4-pyridylmethyl 1H-pyrrole-2-carboxyl­ate-κN)zinc
Source: Acta Crystallogr Sect E Struct Rep Online. 2012 Feb 24;68(Pt 3):m323. doi: 10.1107/S1600536812001353 (PMC3297270; doi:10.1107/S1600536812001353)
Supplement: Supplementary file 1 [file e-68-0m323-sup1.cif]

##############################################################################
#                                                                            #
# This CIF contains the data in a paper accepted for publication in          #
# Acta Crystallographica Section E. It conforms to the requirements of       #
# Notes for Authors for Acta Crystallographica Section E, and has been       #
# peer reviewed under the auspices of the IUCr Commission on Journals.       #
#                                                                            #
# Full details of the Crystallographic Information File format               #
# are given in the paper "The Crystallographic Information File (CIF):       #
# a New Standard Archive File for Crystallography" by S. R. Hall, F. H.      #
# Allen and I. D. Brown [Acta Cryst. (1991), A47, 655-685].                  #
#                                                                            #
# The current version of the core CIF dictionary is obtainable from          #
# ftp://ftp.iucr.org/pub/cif_core.dic.                                       #
#                                                                            #
# Software is freely available for graphical display of the structure(s)     #
# in this CIF. For information consult the CIF software page                 #
# http://www.iucr.org/resources/cif/software.                                #
#                                                                            #
# This file may be used for bona fide research purposes within the           #
# scientific community so long as proper attribution is given to the journal # 
# article from which it was obtained.                                        #
#                                                                            #
##############################################################################
data_global
_audit_creation_method     SHELXL-97
_journal_date_recd_electronic     2011-12-19
_journal_date_accepted     2012-01-11
_journal_name_full     'Acta Crystallographica, Section E'
_journal_year     2012
_journal_volume     68
_journal_issue      3
_journal_page_first     m323
_journal_page_last     m323
_journal_paper_category     QM
_journal_paper_doi     10.1107/S1600536812001353
_journal_coeditor_code     GK2445
_publ_contact_author_name     'Zhenming Yin'
_publ_contact_author_address
;
Tianjin Key Laboratory of Structure and Performance for Functional Molecule,
College of Chemistry,
Tianjin Normal University, Tianjin 300387,
People's Republic of China
;
_publ_contact_author_email     tjyinzm@yahoo.com.cn
_publ_contact_author_fax     ?
_publ_contact_author_phone     '8622 23541675'
_publ_section_title
;
Dichloridobis(4-pyridylmethyl
1<i>H</i>-pyrrole-2-carboxylate-\k<i>N</i>)zinc
;
loop_
    _publ_author_name
    _publ_author_address
    'Can Li'
;
Tianjin Key Laboratory of Structure and Performance for Functional Molecules,
College of Chemistry,
Tianjin Normal University, Tianjin 300387,
People's Republic of China
;
    'Guilong Zhang'
;
Agro-Environmental Protection Institute, Ministry of Agriculture,
Tianjin 300191,
People's Republic of China
;
    'Zhenming Yin'
;
Tianjin Key Laboratory of Structure and Performance for Functional Molecules,
College of Chemistry,
Tianjin Normal University, Tianjin 300387,
People's Republic of China
;
data_I
_chemical_name_systematic
;
Dichloridobis(pyridin-4-ylmethyl
1<i>H</i>-pyrrole-2-carboxylate-\k<i>N</i>)zinc
;
_chemical_name_common     ?
_chemical_formula_moiety     'C22 H20 Cl2 N4 O4 Zn'
_chemical_formula_sum     'C22 H20 Cl2 N4 O4 Zn'
_chemical_formula_iupac     '[Zn Cl2 (C11 H10 N2 O2)2]'
_chemical_formula_weight     540.69
_chemical_melting_point     438
_symmetry_cell_setting     monoclinic
_symmetry_space_group_name_H-M     'C 2/c'
_symmetry_space_group_name_Hall     '-C 2yc'
loop_
    _symmetry_equiv_pos_as_xyz
    'x, y, z'
    '-x, y, -z+1/2'
    'x+1/2, y+1/2, z'
    '-x+1/2, y+1/2, -z+1/2'
    '-x, -y, -z'
    'x, -y, z-1/2'
    '-x+1/2, -y+1/2, -z'
    'x+1/2, -y+1/2, z-1/2'
_cell_length_a     27.604(14)
_cell_length_b     6.205(3)
_cell_length_c     16.087(8)
_cell_angle_alpha     90.00
_cell_angle_beta     120.309(6)
_cell_angle_gamma     90.00
_cell_volume     2379(2)
_cell_formula_units_Z     4
_cell_measurement_reflns_used     2747
_cell_measurement_theta_min     2.54
_cell_measurement_theta_max     26.75
_cell_measurement_temperature     296(2)
_exptl_crystal_description     block
_exptl_crystal_colour     colourless
_exptl_crystal_size_max     0.26
_exptl_crystal_size_mid     0.20
_exptl_crystal_size_min     0.14
_exptl_crystal_density_diffrn     1.510
_exptl_crystal_density_meas     ?
_exptl_crystal_density_method     'not measured'
_exptl_crystal_F_000     1104
_exptl_absorpt_coefficient_mu     1.293
_exptl_absorpt_correction_type     multi-scan
_exptl_absorpt_process_details     '(SADABS; Bruker, 1997)'
_exptl_absorpt_correction_T_min     0.727
_exptl_absorpt_correction_T_max     1.000
_exptl_special_details     ?
_diffrn_ambient_temperature     296(2)
_diffrn_radiation_type     MoK\a
_diffrn_radiation_wavelength     0.71073
_diffrn_radiation_source     'fine-focus sealed tube'
_diffrn_radiation_monochromator     graphite
_diffrn_measurement_device_type     'Bruker SMART CCD area-detector'
_diffrn_measurement_method     'phi and omega scans'
_diffrn_detector_area_resol_mean     ?
_diffrn_reflns_number     6100
_diffrn_reflns_av_R_equivalents     0.0176
_diffrn_reflns_av_sigmaI/netI     0.0194
_diffrn_reflns_theta_min     2.54
_diffrn_reflns_theta_max     25.03
_diffrn_reflns_theta_full     25.03
_diffrn_measured_fraction_theta_max     0.998
_diffrn_measured_fraction_theta_full     0.998
_diffrn_reflns_limit_h_min     -32
_diffrn_reflns_limit_h_max     32
_diffrn_reflns_limit_k_min     -7
_diffrn_reflns_limit_k_max     5
_diffrn_reflns_limit_l_min     -17
_diffrn_reflns_limit_l_max     19
_diffrn_standards_number     0
_diffrn_standards_interval_count     0
_diffrn_standards_interval_time     0
_diffrn_standards_decay_%     0
_refine_special_details
;
Refinement of <i>F</i>^2^ against ALL reflections. The weighted <i>R</i>-factor
<i>wR</i> and goodness of fit <i>S</i> are based on <i>F</i>^2^, conventional
<i>R</i>-factors <i>R</i> are based on <i>F</i>, with <i>F</i> set to zero for
negative <i>F</i>^2^. The threshold expression of <i>F</i>^2^ >
\s(<i>F</i>^2^) is used only for calculating <i>R</i>-factors(gt) <i>etc</i>.
and is not relevant to the choice of reflections for refinement.
<i>R</i>-factors based on <i>F</i>^2^ are statistically about twice as large
as those based on <i>F</i>, and <i>R</i>- factors based on ALL data will be
even larger.
;
_reflns_number_total     2098
_reflns_number_gt     1823
_reflns_threshold_expression     I>2sigma(I)
_refine_ls_structure_factor_coef     Fsqd
_refine_ls_matrix_type     full
_refine_ls_R_factor_all     0.0287
_refine_ls_R_factor_gt     0.0237
_refine_ls_wR_factor_gt     0.0668
_refine_ls_wR_factor_ref     0.0688
_refine_ls_goodness_of_fit_ref     1.057
_refine_ls_restrained_S_all     1.057
_refine_ls_number_reflns     2098
_refine_ls_number_parameters     150
_refine_ls_number_restraints     0
_refine_ls_hydrogen_treatment     constr
_refine_ls_weighting_scheme     calc
_refine_ls_weighting_details
         'calc w=1/[\s^2^(Fo^2^)+(0.0441P)^2^+0.3857P] where P=(Fo^2^+2Fc^2^)/3'
_atom_sites_solution_hydrogens     geom
_atom_sites_solution_primary     direct
_atom_sites_solution_secondary     difmap
_refine_ls_shift/su_max     0.000
_refine_ls_shift/su_mean     0.000
_refine_diff_density_max     0.167
_refine_diff_density_min     -0.270
_refine_ls_extinction_method     none
_refine_ls_extinction_coef     ?
loop_
    _atom_type_symbol
    _atom_type_description
    _atom_type_scat_dispersion_real
    _atom_type_scat_dispersion_imag
    _atom_type_scat_source
    'C' 'C' 0.0033 0.0016
                         'International Tables Vol C Tables 4.2.6.8 and 6.1.1.4'
    'H' 'H' 0.0000 0.0000
                         'International Tables Vol C Tables 4.2.6.8 and 6.1.1.4'
    'N' 'N' 0.0061 0.0033
                         'International Tables Vol C Tables 4.2.6.8 and 6.1.1.4'
    'O' 'O' 0.0106 0.0060
                         'International Tables Vol C Tables 4.2.6.8 and 6.1.1.4'
    'Cl' 'Cl' 0.1484 0.1585
                         'International Tables Vol C Tables 4.2.6.8 and 6.1.1.4'
    'Zn' 'Zn' 0.2839 1.4301
                         'International Tables Vol C Tables 4.2.6.8 and 6.1.1.4'
_computing_data_collection     'SMART (Bruker, 1997)'
_computing_cell_refinement     'SMART (Bruker, 1997)'
_computing_data_reduction     'SAINT (Bruker, 1997)'
_computing_structure_solution     'SHELXS97 (Sheldrick, 2008)'
_computing_structure_refinement     'SHELXL97 (Sheldrick, 2008)'
_computing_molecular_graphics     'SHELXTL (Sheldrick, 2008)'
_computing_publication_material     'SHELXTL (Sheldrick, 2008)'
loop_
    _atom_site_type_symbol
    _atom_site_label
    _atom_site_fract_x
    _atom_site_fract_y
    _atom_site_fract_z
    _atom_site_U_iso_or_equiv
    _atom_site_adp_type
    _atom_site_calc_flag
    _atom_site_refinement_flags
    _atom_site_occupancy
    _atom_site_symmetry_multiplicity
    _atom_site_disorder_assembly
    _atom_site_disorder_group
    Zn Zn1 0.0000 0.41749(4) 0.2500 0.03878(12) Uani d S 1 2 . .
    Cl Cl1 0.01743(2) 0.23365(8) 0.14847(3) 0.05019(15) Uani d . 1 1 . .
    O O1 0.30330(6) 1.1722(3) 0.65205(11) 0.0654(4) Uani d . 1 1 . .
    O O2 0.24547(5) 0.8880(2) 0.60656(9) 0.0495(3) Uani d . 1 1 . .
    N N1 0.06598(6) 0.6110(2) 0.33725(10) 0.0395(3) Uani d . 1 1 . .
    N N2 0.37959(7) 0.9421(3) 0.81985(12) 0.0555(5) Uani d . 1 1 . .
    H H2 0.3931 1.0663 0.8187 0.067 Uiso calc R 1 1 . .
    C C1 0.15031(8) 0.6615(3) 0.48714(13) 0.0481(5) Uani d . 1 1 . .
    H H1 0.1754 0.6095 0.5483 0.058 Uiso calc R 1 1 . .
    C C2 0.10377(8) 0.5440(3) 0.42633(14) 0.0470(5) Uani d . 1 1 . .
    H H2A 0.0980 0.4122 0.4475 0.056 Uiso calc R 1 1 . .
    C C3 0.07520(7) 0.8013(3) 0.30828(13) 0.0405(4) Uani d . 1 1 . .
    H H3 0.0494 0.8502 0.2469 0.049 Uiso calc R 1 1 . .
    C C4 0.12083(8) 0.9263(3) 0.36502(14) 0.0427(4) Uani d . 1 1 . .
    H H4 0.1258 1.0569 0.3420 0.051 Uiso calc R 1 1 . .
    C C5 0.15987(7) 0.8576(3) 0.45746(13) 0.0394(4) Uani d . 1 1 . .
    C C6 0.20924(8) 0.9974(3) 0.51816(14) 0.0501(5) Uani d . 1 1 . .
    H H6A 0.2293 1.0285 0.4844 0.060 Uiso calc R 1 1 . .
    H H6B 0.1968 1.1328 0.5313 0.060 Uiso calc R 1 1 . .
    C C7 0.29241(8) 0.9944(4) 0.66858(13) 0.0444(4) Uani d . 1 1 . .
    C C8 0.32739(8) 0.8683(3) 0.75342(13) 0.0460(4) Uani d . 1 1 . .
    C C9 0.40637(10) 0.7894(5) 0.88712(16) 0.0712(7) Uani d . 1 1 . .
    H H9 0.4427 0.7994 0.9392 0.085 Uiso calc R 1 1 . .
    C C10 0.37168(12) 0.6193(5) 0.86637(18) 0.0767(8) Uani d . 1 1 . .
    H H10 0.3796 0.4930 0.9020 0.092 Uiso calc R 1 1 . .
    C C11 0.32176(10) 0.6672(4) 0.78171(16) 0.0607(5) Uani d . 1 1 . .
    H H11 0.2904 0.5784 0.7504 0.073 Uiso calc R 1 1 . .
loop_
    _atom_site_aniso_label
    _atom_site_aniso_U_11
    _atom_site_aniso_U_22
    _atom_site_aniso_U_33
    _atom_site_aniso_U_12
    _atom_site_aniso_U_13
    _atom_site_aniso_U_23
    Zn1 0.03178(17) 0.03411(18) 0.03693(18) 0.000 0.00734(13) 0.000
    Cl1 0.0473(3) 0.0494(3) 0.0450(3) 0.0092(2) 0.0167(2) -0.0014(2)
    O1 0.0573(9) 0.0543(9) 0.0588(9) -0.0232(8) 0.0102(8) 0.0022(8)
    O2 0.0393(7) 0.0473(8) 0.0451(7) -0.0124(6) 0.0089(6) 0.0012(6)
    N1 0.0343(8) 0.0366(8) 0.0373(8) -0.0042(6) 0.0104(7) 0.0007(6)
    N2 0.0416(9) 0.0756(13) 0.0404(9) -0.0067(9) 0.0142(8) -0.0053(8)
    C1 0.0428(10) 0.0460(11) 0.0378(10) -0.0054(9) 0.0071(9) 0.0065(9)
    C2 0.0450(11) 0.0395(11) 0.0426(10) -0.0090(8) 0.0118(9) 0.0066(8)
    C3 0.0382(10) 0.0378(10) 0.0368(9) 0.0010(8) 0.0124(8) 0.0037(8)
    C4 0.0404(10) 0.0370(10) 0.0457(10) -0.0039(8) 0.0181(9) 0.0047(8)
    C5 0.0341(9) 0.0381(9) 0.0416(10) -0.0050(8) 0.0159(8) -0.0028(8)
    C6 0.0425(11) 0.0455(11) 0.0460(11) -0.0106(9) 0.0103(9) 0.0023(9)
    C7 0.0357(10) 0.0500(11) 0.0417(10) -0.0097(9) 0.0152(9) -0.0063(9)
    C8 0.0386(10) 0.0565(12) 0.0412(10) -0.0040(9) 0.0190(9) -0.0036(9)
    C9 0.0527(13) 0.112(2) 0.0409(12) 0.0165(15) 0.0176(11) 0.0113(13)
    C10 0.0786(18) 0.092(2) 0.0623(15) 0.0227(16) 0.0379(14) 0.0292(14)
    C11 0.0610(13) 0.0659(14) 0.0588(13) -0.0012(12) 0.0328(12) 0.0075(11)
_geom_special_details
;
All e.s.d.'s (except the e.s.d. in the dihedral angle between two l.s. planes)
are estimated using the full covariance matrix. The cell e.s.d.'s are taken
into account individually in the estimation of e.s.d.'s in distances, angles
and torsion angles; correlations between e.s.d.'s in cell parameters are only
used when they are defined by crystal symmetry. An approximate (isotropic)
treatment of cell e.s.d.'s is used for estimating e.s.d.'s involving l.s.
planes.
;
loop_
    _geom_bond_atom_site_label_1
    _geom_bond_atom_site_label_2
    _geom_bond_site_symmetry_2
    _geom_bond_distance
    _geom_bond_publ_flag
    Zn1 N1 . 2.0367(15) ?
    Zn1 N1 2 2.0367(15) ?
    Zn1 Cl1 2 2.2347(9) ?
    Zn1 Cl1 . 2.2347(9) ?
    O1 C7 . 1.208(3) ?
    O2 C7 . 1.344(2) ?
    O2 C6 . 1.431(2) ?
    N1 C3 . 1.340(2) ?
    N1 C2 . 1.344(2) ?
    N2 C9 . 1.345(3) ?
    N2 C8 . 1.369(3) ?
    N2 H2 . 0.8600 ?
    C1 C2 . 1.368(3) ?
    C1 C5 . 1.380(3) ?
    C1 H1 . 0.9300 ?
    C2 H2A . 0.9300 ?
    C3 C4 . 1.364(3) ?
    C3 H3 . 0.9300 ?
    C4 C5 . 1.392(3) ?
    C4 H4 . 0.9300 ?
    C5 C6 . 1.490(3) ?
    C6 H6A . 0.9700 ?
    C6 H6B . 0.9700 ?
    C7 C8 . 1.441(3) ?
    C8 C11 . 1.364(3) ?
    C9 C10 . 1.349(4) ?
    C9 H9 . 0.9300 ?
    C10 C11 . 1.396(3) ?
    C10 H10 . 0.9300 ?
    C11 H11 . 0.9300 ?
loop_
    _geom_angle_atom_site_label_1
    _geom_angle_atom_site_label_2
    _geom_angle_atom_site_label_3
    _geom_angle_site_symmetry_1
    _geom_angle_site_symmetry_3
    _geom_angle
    _geom_angle_publ_flag
    N1 Zn1 N1 . 2 107.76(9) ?
    N1 Zn1 Cl1 . 2 104.16(6) ?
    N1 Zn1 Cl1 2 2 110.92(6) ?
    N1 Zn1 Cl1 . . 110.92(6) ?
    N1 Zn1 Cl1 2 . 104.16(6) ?
    Cl1 Zn1 Cl1 2 . 118.61(4) ?
    C7 O2 C6 . . 115.69(15) ?
    C3 N1 C2 . . 117.51(15) ?
    C3 N1 Zn1 . . 122.71(12) ?
    C2 N1 Zn1 . . 119.71(12) ?
    C9 N2 C8 . . 109.1(2) ?
    C9 N2 H2 . . 125.4 ?
    C8 N2 H2 . . 125.4 ?
    C2 C1 C5 . . 119.81(18) ?
    C2 C1 H1 . . 120.1 ?
    C5 C1 H1 . . 120.1 ?
    N1 C2 C1 . . 122.78(17) ?
    N1 C2 H2A . . 118.6 ?
    C1 C2 H2A . . 118.6 ?
    N1 C3 C4 . . 122.79(17) ?
    N1 C3 H3 . . 118.6 ?
    C4 C3 H3 . . 118.6 ?
    C3 C4 C5 . . 119.77(17) ?
    C3 C4 H4 . . 120.1 ?
    C5 C4 H4 . . 120.1 ?
    C1 C5 C4 . . 117.34(17) ?
    C1 C5 C6 . . 123.90(17) ?
    C4 C5 C6 . . 118.76(17) ?
    O2 C6 C5 . . 108.94(16) ?
    O2 C6 H6A . . 109.9 ?
    C5 C6 H6A . . 109.9 ?
    O2 C6 H6B . . 109.9 ?
    C5 C6 H6B . . 109.9 ?
    H6A C6 H6B . . 108.3 ?
    O1 C7 O2 . . 122.62(18) ?
    O1 C7 C8 . . 125.59(17) ?
    O2 C7 C8 . . 111.77(17) ?
    C11 C8 N2 . . 107.33(19) ?
    C11 C8 C7 . . 132.68(19) ?
    N2 C8 C7 . . 119.74(18) ?
    N2 C9 C10 . . 108.6(2) ?
    N2 C9 H9 . . 125.7 ?
    C10 C9 H9 . . 125.7 ?
    C9 C10 C11 . . 107.6(2) ?
    C9 C10 H10 . . 126.2 ?
    C11 C10 H10 . . 126.2 ?
    C8 C11 C10 . . 107.3(2) ?
    C8 C11 H11 . . 126.3 ?
    C10 C11 H11 . . 126.3 ?
loop_
    _geom_torsion_atom_site_label_1
    _geom_torsion_atom_site_label_2
    _geom_torsion_atom_site_label_3
    _geom_torsion_atom_site_label_4
    _geom_torsion_site_symmetry_1
    _geom_torsion_site_symmetry_2
    _geom_torsion_site_symmetry_3
    _geom_torsion_site_symmetry_4
    _geom_torsion
    _geom_torsion_publ_flag
    N1 Zn1 N1 C3 2 . . . -34.15(12) ?
    Cl1 Zn1 N1 C3 2 . . . -152.03(13) ?
    Cl1 Zn1 N1 C3 . . . . 79.27(15) ?
    N1 Zn1 N1 C2 2 . . . 149.00(17) ?
    Cl1 Zn1 N1 C2 2 . . . 31.12(15) ?
    Cl1 Zn1 N1 C2 . . . . -97.58(15) ?
    C3 N1 C2 C1 . . . . 0.1(3) ?
    Zn1 N1 C2 C1 . . . . 177.12(16) ?
    C5 C1 C2 N1 . . . . -0.1(3) ?
    C2 N1 C3 C4 . . . . 0.2(3) ?
    Zn1 N1 C3 C4 . . . . -176.75(14) ?
    N1 C3 C4 C5 . . . . -0.5(3) ?
    C2 C1 C5 C4 . . . . -0.2(3) ?
    C2 C1 C5 C6 . . . . -179.95(19) ?
    C3 C4 C5 C1 . . . . 0.5(3) ?
    C3 C4 C5 C6 . . . . -179.77(18) ?
    C7 O2 C6 C5 . . . . 179.31(16) ?
    C1 C5 C6 O2 . . . . 4.0(3) ?
    C4 C5 C6 O2 . . . . -175.71(16) ?
    C6 O2 C7 O1 . . . . 1.0(3) ?
    C6 O2 C7 C8 . . . . -177.45(16) ?
    C9 N2 C8 C11 . . . . 1.1(2) ?
    C9 N2 C8 C7 . . . . -173.90(18) ?
    O1 C7 C8 C11 . . . . -178.6(2) ?
    O2 C7 C8 C11 . . . . -0.2(3) ?
    O1 C7 C8 N2 . . . . -5.1(3) ?
    O2 C7 C8 N2 . . . . 173.28(17) ?
    C8 N2 C9 C10 . . . . -1.4(3) ?
    N2 C9 C10 C11 . . . . 1.2(3) ?
    N2 C8 C11 C10 . . . . -0.4(2) ?
    C7 C8 C11 C10 . . . . 173.7(2) ?
    C9 C10 C11 C8 . . . . -0.5(3) ?
loop_
    _geom_hbond_atom_site_label_D
    _geom_hbond_atom_site_label_H
    _geom_hbond_atom_site_label_A
    _geom_hbond_site_symmetry_A
    _geom_hbond_distance_DH
    _geom_hbond_distance_HA
    _geom_hbond_distance_DA
    _geom_hbond_angle_DHA
    _geom_hbond_publ_flag
    N2 H2 Cl1 7_566 0.86 2.57 3.306(3) 144 yes
    C3 H3 Cl1 1_565 0.93 2.75 3.495(3) 138 yes
    C4 H4 O1 7_576 0.93 2.54 3.354(3) 146 yes
_iucr_refine_instructions_details
;
TITL 51230A in C2/c
CELL 0.71073  27.6040   6.2047  16.0874  90.000 120.309  90.000
ZERR    4.00   0.0140   0.0031   0.0082   0.000   0.006   0.000
LATT 7
SYMM -X, Y, 0.5-Z
SFAC C  H  N  O  Cl Zn
UNIT 88 80 16 16 8 4
OMIT  -3.00  50.06
L.S. 4
ACTA
BOND $H
FMAP 2
PLAN 20
HTAB
CONF
TEMP 20
WGHT    0.044100    0.385700
FVAR       0.30836
ZN1   6    0.000000    0.417494    0.250000    10.50000    0.03178    0.03411 =
         0.03693    0.00000    0.00734    0.00000
CL1   5    0.017432    0.233651    0.148470    11.00000    0.04729    0.04943 =
         0.04496   -0.00143    0.01672    0.00925
O1    4    0.303302    1.172158    0.652052    11.00000    0.05728    0.05428 =
         0.05879    0.00217    0.01021   -0.02317
O2    4    0.245471    0.888032    0.606556    11.00000    0.03932    0.04732 =
         0.04511    0.00121    0.00886   -0.01238
N1    3    0.065976    0.610993    0.337249    11.00000    0.03434    0.03660 =
         0.03728    0.00065    0.01038   -0.00420
N2    3    0.379589    0.942113    0.819852    11.00000    0.04159    0.07559 =
         0.04043   -0.00531    0.01422   -0.00665
AFIX  43
H2    2    0.393094    1.066288    0.818744    11.00000   -1.20000
AFIX   0
C1    1    0.150311    0.661526    0.487139    11.00000    0.04277    0.04596 =
         0.03779    0.00649    0.00714   -0.00542
AFIX  43
H1    2    0.175443    0.609455    0.548305    11.00000   -1.20000
AFIX   0
C2    1    0.103773    0.544015    0.426335    11.00000    0.04500    0.03947 =
         0.04265    0.00664    0.01178   -0.00897
AFIX  43
H2A   2    0.098041    0.412182    0.447534    11.00000   -1.20000
AFIX   0
C3    1    0.075200    0.801265    0.308276    11.00000    0.03816    0.03780 =
         0.03678    0.00367    0.01237    0.00100
AFIX  43
H3    2    0.049396    0.850172    0.246881    11.00000   -1.20000
AFIX   0
C4    1    0.120835    0.926283    0.365015    11.00000    0.04045    0.03702 =
         0.04568    0.00472    0.01811   -0.00387
AFIX  43
H4    2    0.125839    1.056923    0.341996    11.00000   -1.20000
AFIX   0
C5    1    0.159874    0.857648    0.457464    11.00000    0.03413    0.03809 =
         0.04158   -0.00280    0.01592   -0.00503
C6    1    0.209239    0.997422    0.518157    11.00000    0.04252    0.04555 =
         0.04597    0.00235    0.01035   -0.01065
AFIX  23
H6A   2    0.229283    1.028486    0.484422    11.00000   -1.20000
H6B   2    0.196836    1.132795    0.531331    11.00000   -1.20000
AFIX   0
C7    1    0.292414    0.994388    0.668581    11.00000    0.03570    0.04998 =
         0.04166   -0.00629    0.01520   -0.00974
C8    1    0.327394    0.868334    0.753422    11.00000    0.03858    0.05653 =
         0.04123   -0.00359    0.01902   -0.00398
C9    1    0.406374    0.789407    0.887116    11.00000    0.05265    0.11187 =
         0.04089    0.01133    0.01764    0.01651
AFIX  43
H9    2    0.442738    0.799379    0.939230    11.00000   -1.20000
AFIX   0
C10   1    0.371678    0.619306    0.866371    11.00000    0.07864    0.09226 =
         0.06233    0.02915    0.03789    0.02270
AFIX  43
H10   2    0.379592    0.492960    0.902031    11.00000   -1.20000
AFIX   0
C11   1    0.321757    0.667231    0.781710    11.00000    0.06097    0.06589 =
         0.05883    0.00746    0.03279   -0.00119
AFIX  43
H11   2    0.290443    0.578450    0.750386    11.00000   -1.20000
HKLF 4
REM  51230A in C2/c
REM R1 =  0.0237 for   1823 Fo > 4sig(Fo)  and  0.0287 for all   2098 data
REM    150 parameters refined using      0 restraints
END
WGHT      0.0438      0.4030
REM Highest difference peak  0.167,  deepest hole -0.270,  1-sigma level  0.044
Q1    1   0.0786  0.6864  0.3190  11.00000  0.05    0.17
Q2    1   0.1789  0.9195  0.4819  11.00000  0.05    0.16
Q3    1  -0.0120  0.1552  0.1192  11.00000  0.05    0.15
Q4    1   0.0559  0.7775  0.2304  11.00000  0.05    0.15
END
;
