# Supplementary material for: Dichloridobis(4-pyridylmethyl 1H-pyrrole-2-carboxyl­ate-κN)zinc
Source: Acta Crystallogr Sect E Struct Rep Online. 2012 Feb 24;68(Pt 3):m323. doi: 10.1107/S1600536812001353 (PMC3297270; doi:10.1107/S1600536812001353)
Supplement: Supplementary file 2 [file e-68-0m323-Isup2.hkl]

# 
# h,k,l, Fc-squared, Fo-squared, sigma(Fo-squared) and status flag 
# 
data_I
_shelx_title ' 51230A in C2/c' 
_shelx_refln_list_code          4 
_shelx_F_calc_maximum      343.54 
_exptl_crystal_F_000      1104.00 
_reflns_d_resolution_high  0.8400 
 
loop_ 
 _symmetry_equiv_pos_as_xyz 
 'x, y, z' 
 '-x, y, -z+1/2' 
 'x+1/2, y+1/2, z' 
 '-x+1/2, y+1/2, -z+1/2' 
 '-x, -y, -z' 
 'x, -y, z-1/2' 
 '-x+1/2, -y+1/2, -z' 
 'x+1/2, -y+1/2, z-1/2' 
 
_cell_length_a    27.6040 
_cell_length_b     6.2047 
_cell_length_c    16.0874 
_cell_angle_alpha  90.000 
_cell_angle_beta  120.309 
_cell_angle_gamma  90.000 
 
_shelx_F_squared_multiplier     1.000 
 
loop_ 
 _refln_index_h 
 _refln_index_k 
 _refln_index_l 
 _refln_F_squared_calc 
 _refln_F_squared_meas 
 _refln_F_squared_sigma 
 _refln_observed_status 
   4   0   0      670.11      875.65     20.19 o 
   6   0   0    21113.62    20542.93    927.03 o 
   8   0   0    17054.51    16771.29    222.63 o 
  10   0   0    27179.82    26205.78    476.21 o 
  12   0   0     8014.61     8108.72    113.30 o 
  14   0   0     3760.16     3476.72     54.89 o 
  16   0   0     8092.31     7711.33    110.89 o 
  18   0   0     1399.28     1369.31     30.59 o 
  20   0   0      850.34      855.26     25.95 o 
  22   0   0      788.30      774.16     26.43 o 
  24   0   0     1136.42     1068.16     31.94 o 
  26   0   0        8.44        4.09     18.35 o 
  28   0   0      141.65      115.68     19.48 o 
   1   1   0    20485.59    19675.14    258.00 o 
   3   1   0     6323.34     6472.68    111.17 o 
   5   1   0     1751.98     1888.30     33.58 o 
   7   1   0     1513.17     1288.82     13.63 o 
   9   1   0     3427.12     3024.90     28.48 o 
  11   1   0    12127.50    12825.77    111.60 o 
  13   1   0     1422.26     1368.03     24.94 o 
  15   1   0     3438.85     3417.58     63.74 o 
  17   1   0     1807.27     1687.73     24.05 o 
  19   1   0     3401.34     3485.33     41.61 o 
  21   1   0     1281.22     1280.26     29.68 o 
  23   1   0      402.05      416.76     18.47 o 
  25   1   0      167.29      175.88     13.70 o 
  27   1   0      675.57      713.77     27.96 o 
   0   2   0       64.47       51.06      4.13 o 
   2   2   0     6676.07     6677.15     74.20 o 
   4   2   0     1375.92     1413.14     24.39 o 
   6   2   0     2416.77     2605.18     31.73 o 
   8   2   0     3894.56     3906.73     46.45 o 
  10   2   0     1716.48     1902.26     27.64 o 
  12   2   0     2108.55     2392.15     24.93 o 
  14   2   0      792.10      736.79     12.27 o 
  16   2   0     1787.04     1856.61     25.46 o 
  18   2   0     3237.61     3271.21     39.41 o 
  20   2   0     1325.28     1344.88     38.10 o 
  22   2   0      385.33      436.26     18.21 o 
  24   2   0     1815.43     1893.19     65.12 o 
  26   2   0      392.91      415.94     25.08 o 
   1   3   0      728.59      771.79     10.96 o 
   3   3   0      883.20      891.89     16.07 o 
   5   3   0      262.76      263.75     11.18 o 
   7   3   0     1162.36     1148.75     47.64 o 
   9   3   0      499.37      476.67     32.50 o 
  11   3   0      109.12      121.41     10.42 o 
  13   3   0       47.33       55.17      8.70 o 
  15   3   0      117.96      129.32     13.87 o 
  17   3   0      256.40      261.51     15.08 o 
  19   3   0       18.66       13.07     10.84 o 
  21   3   0      191.40      163.26     18.79 o 
  23   3   0        3.67       18.85     17.97 o 
  25   3   0       15.63       22.03     21.05 o 
   0   4   0     1545.41     1793.37     45.96 o 
   2   4   0      854.13      878.40     16.71 o 
   4   4   0      640.06      748.85     29.59 o 
   6   4   0      186.29      208.10      9.70 o 
   8   4   0        3.36        2.62      9.06 o 
  10   4   0     1976.65     1900.21     31.01 o 
  12   4   0     3181.26     3212.98     45.90 o 
  14   4   0        2.76       -2.48     10.43 o 
  16   4   0     2483.73     2523.31     51.47 o 
  18   4   0      590.57      595.20     26.52 o 
  20   4   0      392.41      390.30     30.45 o 
  22   4   0      418.97      458.13     32.18 o 
   1   5   0     3947.28     3965.11     63.66 o 
   3   5   0     5034.96     5061.59     77.94 o 
   5   5   0     2079.81     2043.40     39.92 o 
   7   5   0      912.75      943.14     47.48 o 
   9   5   0      323.21      319.88     18.88 o 
  11   5   0     2775.88     2751.41     42.76 o 
  13   5   0     2004.59     1933.00     31.64 o 
  15   5   0     1046.43     1075.54     33.25 o 
  17   5   0      988.03      980.67     72.20 o 
  19   5   0      196.74      218.35     23.65 o 
   0   6   0     1228.74     1285.48     51.17 o 
   2   6   0     5072.60     4794.76     65.67 o 
   4   6   0     1947.61     1844.50     34.26 o 
   6   6   0      522.03      503.61     19.76 o 
   8   6   0     3841.45     3665.36     74.41 o 
  10   6   0      641.73      673.92     22.56 o 
  12   6   0      775.91      848.65     26.04 o 
  14   6   0      139.24      145.02     18.12 o 
  16   6   0      840.34      917.82     56.06 o 
   1   7   0       31.55       12.92     16.21 o 
   3   7   0      108.73      108.38     22.98 o 
   5   7   0      137.73      106.30     19.86 o 
   7   7   0      154.68      120.67     17.71 o 
   9   7   0      172.16      181.23     21.00 o 
 -27   1   1       31.36       32.86     12.49 o 
 -25   1   1       28.34       18.05     10.26 o 
 -23   1   1       69.96       62.08     10.22 o 
 -21   1   1       13.12       17.40      8.28 o 
 -19   1   1       38.41       54.19     17.07 o 
 -17   1   1      960.29     1035.45     17.95 o 
 -15   1   1       70.70       76.89      6.38 o 
 -13   1   1      577.38      631.88     13.02 o 
 -11   1   1     5992.45     6326.35     56.25 o 
  -9   1   1      592.98      572.75      9.32 o 
  -7   1   1     4894.93     5048.33     44.15 o 
  -5   1   1    32149.00    32224.27    268.23 o 
  -3   1   1    32927.02    31478.48    335.71 o 
  -1   1   1     1307.41     1210.39     12.86 o 
   1   1   1     2987.03     3308.59     37.69 o 
   3   1   1    44000.70    42889.99    400.85 o 
   5   1   1    48881.14    46882.39    389.22 o 
   7   1   1    17687.53    17349.02    146.11 o 
   9   1   1    41514.72    42360.51    352.67 o 
  11   1   1       24.42       14.86      3.81 o 
  13   1   1     3949.96     3852.90     68.02 o 
  15   1   1     4715.65     4762.44     51.56 o 
  17   1   1      147.84      145.55      9.09 o 
  19   1   1     1486.21     1425.80     30.60 o 
  21   1   1     2747.55     2743.33     36.43 o 
  23   1   1      155.99      162.95     12.12 o 
  25   1   1        1.84       -4.56     12.08 o 
  27   1   1       12.50       13.38     13.72 o 
 -28   2   1      252.99      260.49     19.45 o 
 -26   2   1     3071.46     2960.35     48.64 o 
 -24   2   1      438.29      453.75     28.57 o 
 -22   2   1     1371.97     1393.88     40.49 o 
 -20   2   1     1176.76     1119.26     20.75 o 
 -18   2   1     1405.54     1457.85     27.54 o 
 -16   2   1     1355.65     1241.80     23.32 o 
 -14   2   1     5709.86     5741.62     51.03 o 
 -12   2   1     1463.67     1344.66     16.37 o 
 -10   2   1    11818.48    11945.60    102.72 o 
  -8   2   1      815.25      826.49     13.88 o 
  -6   2   1    18560.43    19192.74    206.04 o 
  -4   2   1      566.93      535.18     10.72 o 
  -2   2   1     3254.43     3234.18     32.04 o 
   0   2   1     4434.44     4424.91     63.10 o 
   2   2   1     2389.72     2241.15     24.06 o 
   4   2   1     3371.98     3440.04     41.70 o 
   6   2   1     9206.01     9751.49     93.62 o 
   8   2   1     2323.21     2343.45     23.38 o 
  10   2   1     6428.34     6459.58     57.90 o 
  12   2   1       15.06       13.12      4.62 o 
  14   2   1     2009.35     2084.33     34.85 o 
  16   2   1     1818.91     1744.58     24.89 o 
  18   2   1      328.43      362.21     12.43 o 
  20   2   1      770.81      846.50     22.72 o 
  22   2   1     1589.36     1479.26     31.03 o 
  24   2   1      996.00      901.38     34.29 o 
  26   2   1      244.49      240.43     23.78 o 
 -25   3   1     1352.40     1410.62     42.35 o 
 -23   3   1     2560.18     2420.76     52.21 o 
 -21   3   1     3368.65     3530.30     81.49 o 
 -19   3   1     3723.58     3821.62    129.06 o 
 -17   3   1     3355.36     3389.05     60.10 o 
 -15   3   1     3964.70     4148.88     56.47 o 
 -13   3   1     6522.65     6445.61     78.66 o 
 -11   3   1    10790.67    11094.31    127.34 o 
  -9   3   1     3828.45     3740.08     45.50 o 
  -7   3   1     4723.08     4764.35     64.67 o 
  -5   3   1     2121.63     2161.22     32.85 o 
  -3   3   1     5471.44     5867.04     58.79 o 
  -1   3   1     3171.94     3868.34     58.46 o 
   1   3   1      600.40      556.49     11.72 o 
   3   3   1     3008.77     3139.60     34.08 o 
   5   3   1     2307.64     2377.83     44.81 o 
   7   3   1      466.51      549.23     16.06 o 
   9   3   1      282.87      298.78     14.55 o 
  11   3   1      340.05      332.64     21.02 o 
  13   3   1     3803.09     3996.45     52.74 o 
  15   3   1       67.52       70.18     10.70 o 
  17   3   1      106.83      163.05     16.62 o 
  19   3   1      561.38      626.26     26.24 o 
  21   3   1     4046.67     3955.44     72.09 o 
  23   3   1      743.68      724.50     32.87 o 
  25   3   1      820.03      816.02     48.06 o 
 -24   4   1      159.12      187.79     25.14 o 
 -22   4   1      365.36      481.67     49.01 o 
 -20   4   1      353.67      407.19     24.55 o 
 -18   4   1     1433.84     1477.82     39.12 o 
 -16   4   1       65.12       73.99     17.93 o 
 -14   4   1      772.58      846.00     21.85 o 
 -12   4   1      492.80      495.02     16.19 o 
 -10   4   1     3225.27     3267.34     45.50 o 
  -8   4   1     8504.39     8507.45    121.14 o 
  -6   4   1     2119.24     2149.14     31.02 o 
  -4   4   1     2984.80     3010.59     38.80 o 
  -2   4   1     4731.03     4882.94     57.73 o 
   0   4   1      527.17      429.42     12.43 o 
   2   4   1     7767.26     7552.63     76.07 o 
   4   4   1     5941.86     6065.86     71.62 o 
   6   4   1     8161.02     8146.94     82.41 o 
   8   4   1     4714.03     4591.76     59.08 o 
  10   4   1      667.84      728.44     19.68 o 
  12   4   1     3612.58     3521.48     59.93 o 
  14   4   1     2107.59     2176.86     45.69 o 
  16   4   1     1033.39     1057.85     76.14 o 
  18   4   1      838.24      742.00     29.48 o 
  20   4   1      841.61      806.19     66.42 o 
  22   4   1     1079.89     1153.16     59.16 o 
 -21   5   1        0.82       -5.62     20.86 o 
 -19   5   1       33.20       38.94     20.77 o 
 -17   5   1        1.20        7.23     18.29 o 
 -15   5   1       17.22       20.35     11.12 o 
 -13   5   1      516.48      542.81     19.47 o 
 -11   5   1      222.58      213.81     10.40 o 
  -9   5   1      115.45      107.34     14.41 o 
  -7   5   1     1266.27     1281.55     26.12 o 
  -5   5   1     1375.55     1353.13     25.94 o 
  -3   5   1     1446.33     1491.66     28.05 o 
  -1   5   1     2367.47     2231.69     34.61 o 
   1   5   1     1868.92     1942.48     31.30 o 
   3   5   1     3283.68     3216.28     55.79 o 
   5   5   1     4359.67     4355.54     72.06 o 
   7   5   1     1596.55     1617.22     71.62 o 
   9   5   1       18.40       17.19     10.92 o 
  11   5   1     4144.20     4277.18     59.12 o 
  13   5   1     1968.90     2122.79     37.48 o 
  15   5   1       28.71       30.94     19.05 o 
  17   5   1      535.79      577.88     29.87 o 
  19   5   1      179.41      161.89     24.72 o 
 -16   6   1      384.37      394.71     43.23 o 
 -14   6   1        2.32      -14.45     14.19 o 
 -12   6   1       56.23       44.42     14.21 o 
 -10   6   1       60.58       56.06     13.94 o 
  -8   6   1      300.34      266.61     27.37 o 
  -6   6   1       87.96       72.63     16.81 o 
  -4   6   1       72.39       53.95     12.66 o 
  -2   6   1       69.58       79.70     16.05 o 
   0   6   1        4.53       15.03     14.46 o 
   2   6   1      166.51      131.35     17.67 o 
   4   6   1      115.22      139.86     17.57 o 
   6   6   1      594.29      604.52     25.51 o 
   8   6   1      385.06      357.44     23.22 o 
  10   6   1      351.59      323.70     23.10 o 
  12   6   1       57.40       55.05     15.61 o 
  14   6   1       23.94       15.37     23.35 o 
  -9   7   1      127.01      124.01     21.27 o 
  -7   7   1      110.79       77.08     19.70 o 
  -5   7   1        8.70        6.92     18.41 o 
  -3   7   1      553.77      566.09     33.86 o 
  -1   7   1      282.87      251.48     21.90 o 
   1   7   1      494.22      422.63     34.65 o 
   3   7   1      201.54      167.39     16.56 o 
   5   7   1      680.41      620.47     28.61 o 
   7   7   1      565.72      572.50     30.73 o 
 -28   0   2      580.04      544.43     26.08 o 
 -26   0   2       22.70       10.41     13.98 o 
 -24   0   2        9.79       12.46     13.09 o 
 -22   0   2      701.82      670.28     23.03 o 
 -20   0   2       16.78       17.80     10.61 o 
 -18   0   2       13.00        7.97      9.67 o 
 -16   0   2    13760.92    14787.63    201.40 o 
 -14   0   2     1293.10     1484.29     37.49 o 
 -12   0   2       19.74       21.90      5.66 o 
 -10   0   2       50.16       43.13      5.40 o 
  -8   0   2     4724.60     5406.30     74.45 o 
  -6   0   2    27846.79    27901.67    364.56 o 
  -4   0   2     4861.46     4897.46     66.54 o 
  -2   0   2    48305.41    43323.40    629.71 o 
   0   0   2    38638.85    39018.25    421.89 o 
   2   0   2    20603.93    20612.90    377.14 o 
   4   0   2    29370.84    28780.11    991.92 o 
   6   0   2     8321.52     5134.22    103.28 o 
   8   0   2    14249.67    13500.98    181.53 o 
  10   0   2    46240.29    45443.98    871.29 o 
  12   0   2    15520.74    14980.00    203.32 o 
  14   0   2    15012.58    13958.43    191.53 o 
  16   0   2    11717.36    11630.28    162.87 o 
  18   0   2     7210.08     7201.27    107.15 o 
  20   0   2       86.67       77.71     14.37 o 
  22   0   2     2085.71     2005.17     43.90 o 
  24   0   2     2983.65     2944.48     57.96 o 
  26   0   2      828.45      903.46     54.53 o 
 -29   1   2      648.60      617.83     20.48 o 
 -27   1   2      135.41      110.48     12.28 o 
 -25   1   2     1763.70     1693.21     27.89 o 
 -23   1   2     1806.99     1822.29     27.97 o 
 -21   1   2     1888.89     1773.26     26.47 o 
 -19   1   2      976.68      888.52     17.15 o 
 -17   1   2     5538.14     5521.98     58.39 o 
 -15   1   2     6561.49     6556.14     80.08 o 
 -13   1   2     3594.67     3625.10     43.65 o 
 -11   1   2     1986.15     1889.34     19.53 o 
  -9   1   2     4136.76     3925.06     35.57 o 
  -7   1   2     3347.93     3416.71     40.84 o 
  -5   1   2    62401.46    57310.26    538.71 o 
  -3   1   2     1903.33     1958.33     20.66 o 
  -1   1   2    41755.86    40207.51    373.47 o 
   1   1   2      231.67      221.19      4.80 o 
   3   1   2     9994.73    10044.90     95.27 o 
   5   1   2     4303.85     4249.56     42.33 o 
   7   1   2      754.58      723.72     12.51 o 
   9   1   2    10296.83    10624.86     91.86 o 
  11   1   2     3136.83     3071.13     64.52 o 
  13   1   2     2085.64     1900.60     25.00 o 
  15   1   2     3307.87     3314.38     46.63 o 
  17   1   2      783.13      837.96     18.06 o 
  19   1   2     3773.13     3753.73     44.78 o 
  21   1   2      146.14      131.17     11.79 o 
  23   1   2      587.40      581.75     17.83 o 
  25   1   2      682.01      719.09     23.55 o 
 -28   2   2       11.31       24.74     15.99 o 
 -26   2   2      470.35      520.75     31.99 o 
 -24   2   2     1807.54     1835.03     35.01 o 
 -22   2   2     1784.79     1764.99     32.19 o 
 -20   2   2     3662.24     3685.30     56.58 o 
 -18   2   2     2269.40     2230.42     34.85 o 
 -16   2   2     3832.45     3795.60     42.33 o 
 -14   2   2     8376.43     8424.12     74.96 o 
 -12   2   2     9538.39     9519.52     83.28 o 
 -10   2   2     3930.72     3818.57     39.98 o 
  -8   2   2     9012.38     9583.23     92.19 o 
  -6   2   2     6097.16     6342.48     61.84 o 
  -4   2   2     3186.46     3177.47     32.29 o 
  -2   2   2     6084.00     6063.73     52.50 o 
   0   2   2       22.33       31.18      2.35 o 
   2   2   2        8.40       25.38      4.79 o 
   4   2   2     2816.36     3086.85     32.17 o 
   6   2   2      215.53      252.03      7.37 o 
   8   2   2      787.56      932.10     13.07 o 
  10   2   2     1946.77     2056.50     32.26 o 
  12   2   2     1631.37     1819.60     21.09 o 
  14   2   2      318.45      289.27     16.14 o 
  16   2   2       20.81       20.88      7.93 o 
  18   2   2      148.86      147.35     11.19 o 
  20   2   2        5.77       13.29     15.11 o 
  22   2   2       20.82       12.08     17.07 o 
  24   2   2        2.22       -2.11     17.52 o 
 -27   3   2        1.66       16.91     21.07 o 
 -25   3   2        3.34       -0.02     14.59 o 
 -23   3   2       15.76        7.92     12.95 o 
 -21   3   2      134.10      137.73     13.74 o 
 -19   3   2      106.21      104.04     12.31 o 
 -17   3   2     3321.86     3410.62    104.01 o 
 -15   3   2     2315.50     2400.76     36.12 o 
 -13   3   2        0.01       -0.45      7.48 o 
 -11   3   2      617.54      634.78     12.40 o 
  -9   3   2      134.43      136.93      6.22 o 
  -7   3   2      817.88      819.95     16.36 o 
  -5   3   2      101.97      109.16      6.59 o 
  -3   3   2      101.73      137.56      5.93 o 
  -1   3   2        4.19        3.39      3.01 o 
   1   3   2     2388.33     2566.95     28.57 o 
   3   3   2      545.28      523.25     14.50 o 
   5   3   2      359.34      307.58     12.85 o 
   7   3   2        2.23       -2.37      6.24 o 
   9   3   2     2045.51     2123.49     31.95 o 
  11   3   2        2.22       16.62      8.22 o 
  13   3   2      164.85      149.88     10.57 o 
  15   3   2        1.45       14.06     16.14 o 
  17   3   2      321.94      301.69     20.46 o 
  19   3   2       40.87       28.15     19.61 o 
  21   3   2       26.54       11.55     18.72 o 
  23   3   2       84.06       61.49     19.54 o 
 -24   4   2      281.18      284.51     24.20 o 
 -22   4   2     1312.78     1413.36     41.57 o 
 -20   4   2      715.62      726.92     34.86 o 
 -18   4   2     2495.37     2504.34     73.15 o 
 -16   4   2     3467.44     3527.99     50.57 o 
 -14   4   2     1551.34     1665.33     40.81 o 
 -12   4   2     1537.82     1591.27     30.55 o 
 -10   4   2     2269.28     2196.28     33.80 o 
  -8   4   2     1660.99     1615.63     22.84 o 
  -6   4   2     1907.70     1950.55     25.11 o 
  -4   4   2     2745.36     2795.63     41.73 o 
  -2   4   2     1289.91     1306.35     22.71 o 
   0   4   2      719.68      662.91     19.72 o 
   2   4   2        7.67       17.72      5.88 o 
   4   4   2       70.18       83.81      7.20 o 
   6   4   2      140.56      150.56      8.46 o 
   8   4   2     1403.31     1419.01     27.01 o 
  10   4   2      669.15      669.66     18.96 o 
  12   4   2      156.13      156.65     19.05 o 
  14   4   2      140.30      161.76     17.68 o 
  16   4   2       16.45       -0.31     17.88 o 
  18   4   2       15.71       24.58     18.41 o 
  20   4   2       95.43       82.40     21.29 o 
 -21   5   2       40.89       37.66     22.00 o 
 -19   5   2        4.31       11.64     17.10 o 
 -17   5   2     1538.89     1663.23     62.42 o 
 -15   5   2       81.41       83.30     11.35 o 
 -13   5   2     1946.67     1924.94     41.57 o 
 -11   5   2       62.54       71.02      9.60 o 
  -9   5   2      142.53      140.54     12.17 o 
  -7   5   2      554.32      567.81     21.84 o 
  -5   5   2     1995.31     1870.14     31.65 o 
  -3   5   2     2889.49     2769.97     40.61 o 
  -1   5   2     2861.07     2861.28     41.27 o 
   1   5   2     3404.28     3315.61     57.45 o 
   3   5   2     1270.07     1234.41     31.71 o 
   5   5   2       30.59       67.06     17.91 o 
   7   5   2     3881.64     4006.48     55.26 o 
   9   5   2      311.68      297.24     18.34 o 
  11   5   2     6462.55     6327.40     83.17 o 
  13   5   2     1464.82     1471.93     40.07 o 
  15   5   2      874.79      941.60     35.44 o 
  17   5   2      773.93      758.46    131.94 o 
 -18   6   2      310.68      339.81     44.17 o 
 -16   6   2        6.64        2.18     21.35 o 
 -14   6   2      256.18      272.69     18.85 o 
 -12   6   2       57.66       68.80     18.85 o 
 -10   6   2       52.39       51.43     23.51 o 
  -8   6   2      774.51      799.42     23.76 o 
  -6   6   2      232.78      237.88     15.61 o 
  -4   6   2     1198.07     1166.97     50.06 o 
  -2   6   2      926.15      877.09     42.02 o 
   0   6   2     1935.59     1951.23     43.70 o 
   2   6   2     1747.59     1739.67     53.64 o 
   4   6   2      566.92      545.47     24.27 o 
   6   6   2     3249.35     3270.99     62.32 o 
   8   6   2     2108.77     2037.33     47.03 o 
  10   6   2     1176.00     1237.86     38.91 o 
  12   6   2     1180.34     1210.92     57.21 o 
  14   6   2     1758.64     1793.47     72.36 o 
  -9   7   2      637.94      747.24     45.33 o 
  -7   7   2     1149.19     1068.43     51.95 o 
  -5   7   2      221.11      224.43     30.60 o 
  -3   7   2      498.96      478.53     36.49 o 
  -1   7   2        4.26       -2.40     17.74 o 
   1   7   2      363.23      331.82     24.38 o 
   3   7   2      593.17      530.26     27.04 o 
   5   7   2       74.92       77.56     22.12 o 
 -29   1   3        4.18        3.40     12.48 o 
 -27   1   3      532.80      546.86     25.86 o 
 -25   1   3      337.28      331.82     17.96 o 
 -23   1   3      210.48      219.79     12.14 o 
 -21   1   3      189.64      215.19     10.88 o 
 -19   1   3        2.49       -0.50      6.45 o 
 -17   1   3     3175.47     3344.47     49.12 o 
 -15   1   3      270.04      263.75      7.24 o 
 -13   1   3      126.50      114.39      4.76 o 
 -11   1   3      100.29      107.50      4.27 o 
  -9   1   3       54.34       62.61      5.07 o 
  -7   1   3     1638.25     1769.02     19.35 o 
  -5   1   3    62609.32    61025.02    566.23 o 
  -3   1   3      816.34      919.24     12.74 o 
  -1   1   3     9951.98    10488.69    122.09 o 
   1   1   3     1060.38     1198.39     18.98 o 
   3   1   3     6620.22     7039.34     68.00 o 
   5   1   3     9980.51    10437.34     89.40 o 
   7   1   3     3735.92     3810.64     47.48 o 
   9   1   3     9092.00     8984.92     78.84 o 
  11   1   3     1028.38      914.53     23.17 o 
  13   1   3     4496.85     4438.85     48.70 o 
  15   1   3     3242.89     3269.23     40.06 o 
  17   1   3     3141.87     3067.36     38.15 o 
  19   1   3     6011.87     6056.01    111.69 o 
  21   1   3     1379.89     1344.92     25.43 o 
  23   1   3      416.92      407.53     26.23 o 
  25   1   3      395.77      458.84     41.75 o 
 -28   2   3     1949.65     1823.92     45.98 o 
 -26   2   3      753.49      745.82     24.38 o 
 -24   2   3      106.25       99.02     12.53 o 
 -22   2   3     1816.04     1826.46     27.37 o 
 -20   2   3     2413.38     2423.89     39.09 o 
 -18   2   3      537.13      522.39     13.27 o 
 -16   2   3     5127.51     5069.46     54.23 o 
 -14   2   3     1933.86     1897.78     21.24 o 
 -12   2   3    18022.13    18276.38    173.35 o 
 -10   2   3     9466.67     9783.12     94.58 o 
  -8   2   3     4972.12     4801.69     48.25 o 
  -6   2   3      225.93      401.70      7.88 o 
  -4   2   3    12584.46    12673.91    119.63 o 
  -2   2   3    12352.65    12515.19    105.76 o 
   0   2   3     8805.82     8396.83     71.81 o 
   2   2   3     2421.15     2473.92     26.53 o 
   4   2   3    23467.75    24776.67    232.07 o 
   6   2   3       59.86       36.60     13.34 o 
   8   2   3     8292.70     8848.04     77.62 o 
  10   2   3      328.60      294.05      7.66 o 
  12   2   3     1930.72     1890.53     26.06 o 
  14   2   3     1263.06     1294.35     21.36 o 
  16   2   3      855.28      886.69     21.65 o 
  18   2   3      201.28      233.52     35.65 o 
  20   2   3     2339.29     2216.77     48.67 o 
  22   2   3      278.79      315.91     22.54 o 
  24   2   3      366.34      383.63     26.92 o 
 -27   3   3      908.47      909.16     49.10 o 
 -25   3   3      663.56      677.44     22.97 o 
 -23   3   3      896.06      954.08     26.32 o 
 -21   3   3      615.47      704.95     20.71 o 
 -19   3   3     4814.91     4875.65    103.86 o 
 -17   3   3     3169.76     3321.44     46.71 o 
 -15   3   3    11073.15    11227.05    129.83 o 
 -13   3   3     8507.81     8668.22     86.37 o 
 -11   3   3    13001.49    13062.67    125.98 o 
  -9   3   3    19128.21    18960.69    179.51 o 
  -7   3   3    19491.24    19043.63    179.83 o 
  -5   3   3     2788.80     2283.55     23.01 o 
  -3   3   3    14597.26    14332.25    121.85 o 
  -1   3   3    11170.06    11256.03     96.27 o 
   1   3   3    10843.27    10818.56    104.99 o 
   3   3   3     3724.22     3716.24     39.71 o 
   5   3   3     4545.30     4448.52     55.64 o 
   7   3   3     2271.17     2256.32     74.05 o 
   9   3   3      675.09      696.48     29.81 o 
  11   3   3      162.47      177.69     16.62 o 
  13   3   3       89.92       95.36     15.79 o 
  15   3   3      261.13      307.64     29.08 o 
  17   3   3      124.78      119.14     25.29 o 
  19   3   3      204.25      193.50     29.24 o 
  21   3   3      152.75      158.39     23.00 o 
 -26   4   3      295.34      307.03     26.43 o 
 -24   4   3      209.62      253.43     22.81 o 
 -22   4   3        8.54        3.52     18.72 o 
 -20   4   3     1313.26     1388.38     51.74 o 
 -18   4   3     1336.44     1278.24     61.26 o 
 -16   4   3      455.06      461.92     16.86 o 
 -14   4   3      169.39      167.89     11.94 o 
 -12   4   3     1724.56     1832.20     68.58 o 
 -10   4   3     3150.11     3159.78     48.13 o 
  -8   4   3     2202.95     2376.97     42.27 o 
  -6   4   3       12.05        8.89      7.43 o 
  -4   4   3     2551.14     2591.31     26.72 o 
  -2   4   3      514.56      492.06     12.24 o 
   0   4   3     1680.77     1562.04     21.44 o 
   2   4   3     1913.59     1902.15     24.61 o 
   4   4   3     3453.32     3453.98     46.60 o 
   6   4   3     5231.18     5134.69     65.18 o 
   8   4   3     2019.37     2183.22     96.92 o 
  10   4   3      614.66      658.31     19.69 o 
  12   4   3     1082.62     1176.16     30.57 o 
  14   4   3     1309.09     1416.74     38.35 o 
  16   4   3     2973.26     2814.96     58.56 o 
  18   4   3      667.11      706.75     31.01 o 
  20   4   3     1006.26     1021.26     37.57 o 
 -23   5   3      163.96      183.12     25.31 o 
 -21   5   3       25.13       35.26     19.99 o 
 -19   5   3       73.71       59.81     19.66 o 
 -17   5   3       96.50       98.02     15.03 o 
 -15   5   3      135.55      108.21     13.78 o 
 -13   5   3      453.49      464.89     17.53 o 
 -11   5   3      131.24      116.92     12.33 o 
  -9   5   3        1.90       -5.17     10.27 o 
  -7   5   3      851.84      809.29     44.82 o 
  -5   5   3      363.13      387.35     20.75 o 
  -3   5   3        8.49        3.37     11.56 o 
  -1   5   3        2.59       -1.13     10.97 o 
   1   5   3     1723.91     1801.85     38.48 o 
   3   5   3      109.59      112.61     14.93 o 
   5   5   3       12.95       16.21     10.32 o 
   7   5   3     1734.95     1785.85     32.50 o 
   9   5   3     1277.64     1343.93     28.77 o 
  11   5   3     1924.90     1962.23     36.15 o 
  13   5   3      492.02      573.08     66.36 o 
  15   5   3      717.30      758.28     32.64 o 
  17   5   3      979.83     1027.85     59.16 o 
 -18   6   3      502.17      484.63     45.22 o 
 -16   6   3       27.40       38.30     16.49 o 
 -14   6   3       45.22       37.11     20.49 o 
 -12   6   3      105.52      101.82     20.74 o 
 -10   6   3      241.80      227.40     20.83 o 
  -8   6   3        2.97        1.67     14.50 o 
  -6   6   3      211.82      183.12     17.41 o 
  -4   6   3       31.59       34.62     15.09 o 
  -2   6   3     1013.30      952.10     31.19 o 
   0   6   3      250.83      233.49     18.83 o 
   2   6   3       96.09       81.60     17.46 o 
   4   6   3      715.47      641.23     26.35 o 
   6   6   3       36.41       33.27     17.53 o 
   8   6   3       45.48       32.45     18.43 o 
  10   6   3       37.94       29.85     18.19 o 
  12   6   3       22.54       -3.26     35.44 o 
  -9   7   3       37.93        9.26     26.82 o 
  -7   7   3       12.19       11.78     28.61 o 
  -5   7   3        7.62       -2.42     27.24 o 
  -3   7   3        9.60       -5.66     18.12 o 
  -1   7   3       46.14       12.27     18.53 o 
   1   7   3      259.97      238.45     30.03 o 
   3   7   3      120.23      117.05     44.91 o 
   5   7   3      267.57      260.77     47.59 o 
 -30   0   4     1779.88     1795.64     45.52 o 
 -28   0   4     1383.33     1321.89     37.47 o 
 -26   0   4     2088.58     2021.79     43.84 o 
 -24   0   4      972.65      959.19     28.41 o 
 -22   0   4     4112.35     3864.20     64.20 o 
 -20   0   4     1215.54     1192.01     28.44 o 
 -18   0   4     8497.75     8367.00    119.17 o 
 -16   0   4     2136.96     2067.05     36.60 o 
 -14   0   4      335.17      274.75     11.05 o 
 -12   0   4      731.86      755.75     17.17 o 
 -10   0   4     4925.11     5081.77     71.37 o 
  -8   0   4    40418.69    42234.89    454.88 o 
  -6   0   4   118023.10   104819.45   1367.34 o 
  -4   0   4     2710.93     2643.96    100.91 o 
  -2   0   4     2355.17     2698.89     58.79 o 
   0   0   4     4545.35     5310.28     60.15 o 
   2   0   4      553.07      504.40     17.67 o 
   4   0   4     1272.41     1231.97     31.76 o 
   6   0   4     3276.77     3500.18     52.53 o 
   8   0   4     3867.54     3497.89     53.91 o 
  10   0   4     5559.90     5556.67     81.64 o 
  12   0   4    15203.44    15078.35    206.15 o 
  14   0   4    11716.72    11838.70    165.67 o 
  16   0   4      142.74      178.38     29.08 o 
  18   0   4     5990.17     5500.63     86.23 o 
  20   0   4     2619.45     2566.60     50.01 o 
  22   0   4     3242.90     3116.54     59.86 o 
  24   0   4     1797.45     1757.19     63.52 o 
 -29   1   4       32.47       18.54     12.25 o 
 -27   1   4      317.88      291.22     14.49 o 
 -25   1   4     1256.11     1290.52     24.23 o 
 -23   1   4     1750.13     1664.73     26.12 o 
 -21   1   4     2110.86     2036.90     28.31 o 
 -19   1   4      251.06      229.27      9.59 o 
 -17   1   4     8421.68     8446.05     84.53 o 
 -15   1   4     4871.10     4736.05     52.84 o 
 -13   1   4     2491.42     2373.55     45.98 o 
 -11   1   4       22.65       20.68      3.30 o 
  -9   1   4     1442.28     1477.70     15.67 o 
  -7   1   4   107561.77    97717.42   1269.06 o 
  -5   1   4     1598.98     1563.34     17.32 o 
  -3   1   4     1089.01     1129.31     14.78 o 
  -1   1   4     5495.35     5811.48     56.56 o 
   1   1   4     9141.81     9383.40     89.70 o 
   3   1   4    14346.26    14258.24    120.71 o 
   5   1   4      486.53      398.10      8.86 o 
   7   1   4     4044.89     3764.98     35.71 o 
   9   1   4     7768.52     7553.84     67.59 o 
  11   1   4     3581.52     3599.33     40.52 o 
  13   1   4     4342.17     4446.74     49.36 o 
  15   1   4       67.54       60.18      8.63 o 
  17   1   4     2621.84     2502.00     33.65 o 
  19   1   4      187.40      230.49     20.02 o 
  21   1   4      678.80      656.96     41.44 o 
  23   1   4      435.38      416.09     19.75 o 
 -30   2   4       15.27        7.34     16.07 o 
 -28   2   4      128.82      125.61     29.73 o 
 -26   2   4        5.39        2.95     12.32 o 
 -24   2   4      149.73      150.27     11.31 o 
 -22   2   4      129.85      145.54     12.25 o 
 -20   2   4     1545.30     1532.13     23.48 o 
 -18   2   4      113.07       90.59      7.61 o 
 -16   2   4     1191.84     1119.86     15.56 o 
 -14   2   4     5479.15     5323.62     49.28 o 
 -12   2   4     2963.95     2966.96     32.69 o 
 -10   2   4    18128.63    18481.40    174.51 o 
  -8   2   4    10944.81    10682.74    102.29 o 
  -6   2   4    22618.61    23213.14    216.99 o 
  -4   2   4     9367.27     9823.58     93.57 o 
  -2   2   4     5141.59     5062.62     44.64 o 
   0   2   4     8546.94     8422.83     81.38 o 
   2   2   4    12772.38    12621.49    120.34 o 
   4   2   4    22261.48    23454.51    220.38 o 
   6   2   4       99.74       54.14      4.33 o 
   8   2   4        7.64        7.37      4.56 o 
  10   2   4     2380.10     2349.64     25.59 o 
  12   2   4      418.11      415.39     31.67 o 
  14   2   4       92.53      132.08     12.40 o 
  16   2   4      255.16      268.25     32.81 o 
  18   2   4        1.90        1.93     15.51 o 
  20   2   4        5.42        1.96     16.13 o 
  22   2   4        1.35       -0.04     18.78 o 
 -27   3   4        0.05       12.68     15.90 o 
 -25   3   4       25.78       32.88     13.65 o 
 -23   3   4      141.47      151.93     18.98 o 
 -21   3   4        0.84       -9.99     17.04 o 
 -19   3   4      654.83      666.08     23.93 o 
 -17   3   4      162.27      202.45     12.21 o 
 -15   3   4      241.33      221.16      9.22 o 
 -13   3   4     1095.90     1118.36     22.00 o 
 -11   3   4        1.32       -4.02      5.22 o 
  -9   3   4      555.28      612.43     12.90 o 
  -7   3   4     2599.56     2874.50     31.48 o 
  -5   3   4       86.53      119.89      8.83 o 
  -3   3   4      375.90      323.80      6.91 o 
  -1   3   4     1679.87     1699.85     21.26 o 
   1   3   4      376.45      436.10      9.61 o 
   3   3   4      469.24      580.64     10.93 o 
   5   3   4     1348.75     1426.16     24.46 o 
   7   3   4       57.88       69.57     13.00 o 
   9   3   4      443.01      452.23     18.57 o 
  11   3   4      965.61      945.81     21.49 o 
  13   3   4        0.40      -10.87     13.71 o 
  15   3   4       46.82       21.00     14.98 o 
  17   3   4        6.54       -6.96     16.87 o 
  19   3   4        3.26       14.10     18.35 o 
  21   3   4      194.30      178.62     23.33 o 
 -26   4   4       52.62       54.77     21.31 o 
 -24   4   4        2.60        0.13     19.17 o 
 -22   4   4      583.17      620.08     26.21 o 
 -20   4   4        9.46        3.91     15.12 o 
 -18   4   4     3087.79     3225.02     48.25 o 
 -16   4   4      101.29      121.30     12.20 o 
 -14   4   4      389.12      428.03     15.01 o 
 -12   4   4     3810.30     3842.84     51.29 o 
 -10   4   4     3313.59     3136.04     54.66 o 
  -8   4   4     1499.79     1464.55     21.27 o 
  -6   4   4     9839.05    10056.76     88.29 o 
  -4   4   4     5104.33     5379.69     56.55 o 
  -2   4   4     4217.06     3778.59     49.00 o 
   0   4   4     2366.94     2263.29     36.86 o 
   2   4   4     4304.87     4361.96     56.16 o 
   4   4   4       19.82       22.22      8.64 o 
   6   4   4     4633.15     4430.50     58.42 o 
   8   4   4      231.52      243.81     13.38 o 
  10   4   4      417.17      463.11     17.12 o 
  12   4   4      279.16      274.02     20.52 o 
  14   4   4       38.93       26.49     16.98 o 
  16   4   4      183.27      176.17     22.95 o 
  18   4   4       44.19       40.08     21.80 o 
 -23   5   4      434.42      503.64     27.74 o 
 -21   5   4      130.98      161.02     21.41 o 
 -19   5   4      647.01      692.45     35.76 o 
 -17   5   4      418.55      453.43     19.30 o 
 -15   5   4      672.96      643.33     32.47 o 
 -13   5   4        6.25       10.77     15.26 o 
 -11   5   4        8.33        6.14     11.15 o 
  -9   5   4     1037.47      998.09     23.93 o 
  -7   5   4      129.37      147.87     12.61 o 
  -5   5   4     1479.31     1309.55     31.46 o 
  -3   5   4      493.17      500.41     23.87 o 
  -1   5   4      628.12      661.00     24.80 o 
   1   5   4     1424.59     1335.55     32.50 o 
   3   5   4      417.08      399.52     32.13 o 
   5   5   4      979.94      933.85     23.65 o 
   7   5   4      214.63      224.57     14.70 o 
   9   5   4     2207.01     2116.81     37.44 o 
  11   5   4     1641.12     1628.43     82.74 o 
  13   5   4      443.87      459.91     27.01 o 
  15   5   4      301.17      288.72     25.56 o 
 -18   6   4      462.00      525.64     46.28 o 
 -16   6   4       65.83       53.93     20.47 o 
 -14   6   4      566.44      550.80     22.16 o 
 -12   6   4       33.56       33.51     17.29 o 
 -10   6   4      309.87      289.95     20.51 o 
  -8   6   4      330.94      322.36     20.74 o 
  -6   6   4        9.99        3.97     14.04 o 
  -4   6   4      566.65      611.53     24.82 o 
  -2   6   4      275.36      285.93     27.77 o 
   0   6   4       40.87       52.75     16.78 o 
   2   6   4      475.36      498.46     25.01 o 
   4   6   4      678.76      647.81     36.13 o 
   6   6   4      743.95      796.14     31.37 o 
   8   6   4       31.51       26.42     22.03 o 
  10   6   4     1575.82     1583.38     44.54 o 
  -9   7   4     1361.63     1576.72     65.94 o 
  -7   7   4      531.69      511.70     27.88 o 
  -5   7   4     1124.00     1143.63     38.20 o 
  -3   7   4      246.74      240.25     23.25 o 
  -1   7   4      453.62      589.18     54.01 o 
   1   7   4     1327.42     1383.87     41.07 o 
   3   7   4      675.47      620.13     55.37 o 
 -31   1   5      436.30      445.41     19.07 o 
 -29   1   5      845.16      820.05     30.57 o 
 -27   1   5      994.43      981.17     22.52 o 
 -25   1   5     2061.48     2083.70     30.71 o 
 -23   1   5     1921.96     1929.99     28.46 o 
 -21   1   5     1247.98     1240.43     20.91 o 
 -19   1   5     1253.30     1258.25     19.98 o 
 -17   1   5     4198.62     3898.38     60.61 o 
 -15   1   5       21.89       26.77      4.61 o 
 -13   1   5     4144.13     4060.48     38.05 o 
 -11   1   5       25.24       20.57      3.51 o 
  -9   1   5     6763.05     6812.50     66.60 o 
  -7   1   5      505.20      560.22     12.42 o 
  -5   1   5    18338.54    19255.12    180.18 o 
  -3   1   5     2987.03     3154.17     32.69 o 
  -1   1   5     1159.32     1259.17     14.66 o 
   1   1   5     1579.06     1792.84     23.04 o 
   3   1   5     9519.12    11032.67     94.66 o 
   5   1   5     9869.65    10862.22    104.62 o 
   7   1   5      100.37      142.68      8.33 o 
   9   1   5       21.78       32.05      5.62 o 
  11   1   5      454.25      434.33     11.81 o 
  13   1   5       45.87       62.67      9.93 o 
  15   1   5     4587.07     4460.31     59.40 o 
  17   1   5      838.96      804.61     35.09 o 
  19   1   5      255.92      258.16     16.21 o 
  21   1   5      370.21      336.12     19.85 o 
 -30   2   5      163.77      157.12     20.13 o 
 -28   2   5      426.16      444.63     19.82 o 
 -26   2   5      421.98      442.53     21.33 o 
 -24   2   5      407.90      434.97     14.64 o 
 -22   2   5        9.96       21.39      8.40 o 
 -20   2   5     2508.80     2480.53     31.83 o 
 -18   2   5     2736.98     2723.52     31.95 o 
 -16   2   5     2406.90     2290.43     25.12 o 
 -14   2   5     3090.04     3069.64     34.39 o 
 -12   2   5    12090.68    12367.70    118.97 o 
 -10   2   5     2015.66     1913.36     26.63 o 
  -8   2   5     1948.25     1831.06     21.37 o 
  -6   2   5      994.51      913.78     12.65 o 
  -4   2   5    16654.57    16425.24    138.63 o 
  -2   2   5     9398.77     9129.79     88.23 o 
   0   2   5     5207.37     5253.41     52.89 o 
   2   2   5    11703.56    12074.27    115.97 o 
   4   2   5     5543.02     5686.23     51.19 o 
   6   2   5     3597.84     3510.17     38.74 o 
   8   2   5     3254.90     3137.12     61.13 o 
  10   2   5      444.96      450.06     12.52 o 
  12   2   5     2794.71     2820.62     41.31 o 
  14   2   5     3144.77     2965.98     55.59 o 
  16   2   5      821.60      850.36     63.94 o 
  18   2   5     1087.03     1089.44     58.74 o 
  20   2   5      333.78      372.10     25.05 o 
 -29   3   5       32.34       32.25     20.93 o 
 -27   3   5       48.01       44.58     18.41 o 
 -25   3   5      288.40      304.51     22.04 o 
 -23   3   5        5.64        5.00     14.19 o 
 -21   3   5        9.01        9.61     12.97 o 
 -19   3   5       83.18       89.96     13.63 o 
 -17   3   5     2882.03     2935.13     35.23 o 
 -15   3   5     3800.38     4086.55     45.08 o 
 -13   3   5     4286.25     4387.15     47.08 o 
 -11   3   5     1971.40     1923.80     23.95 o 
  -9   3   5    13249.89    13769.64    132.01 o 
  -7   3   5     2322.40     2004.04     23.74 o 
  -5   3   5    10150.47     9347.37     81.37 o 
  -3   3   5    16852.12    17313.62    146.68 o 
  -1   3   5    29816.94    29248.49    285.38 o 
   1   3   5     9347.35     8971.31     88.06 o 
   3   3   5    10772.18    10575.24    121.47 o 
   5   3   5     4551.74     4335.73     55.70 o 
   7   3   5    13565.69    13674.32    156.04 o 
   9   3   5     5045.49     4948.51     81.15 o 
  11   3   5     1244.88     1350.94     29.01 o 
  13   3   5      400.14      536.28     88.03 o 
  15   3   5     4655.32     4379.63     77.68 o 
  17   3   5      719.80      662.64     28.80 o 
  19   3   5      211.21      212.32     23.47 o 
 -26   4   5      386.57      436.56     27.16 o 
 -24   4   5     1238.90     1172.22     37.20 o 
 -22   4   5      583.65      574.26     36.81 o 
 -20   4   5     1069.48     1122.81     32.66 o 
 -18   4   5       11.04       11.26     11.16 o 
 -16   4   5     1009.94      994.43     29.68 o 
 -14   4   5     2457.59     2444.28     43.93 o 
 -12   4   5     1598.83     1556.99     27.08 o 
 -10   4   5     1544.97     1537.26     25.74 o 
  -8   4   5      352.81      341.96     15.23 o 
  -6   4   5      228.08      225.67      7.59 o 
  -4   4   5     1178.11     1156.50     21.83 o 
  -2   4   5     1029.40      974.29     19.85 o 
   0   4   5     1258.07     1223.38     23.20 o 
   2   4   5      114.13      106.99     10.28 o 
   4   4   5     2457.81     2344.19     36.00 o 
   6   4   5     1712.05     1748.71     31.18 o 
   8   4   5       25.22       27.11     10.79 o 
  10   4   5      484.92      539.02     18.58 o 
  12   4   5      139.33      182.06     20.83 o 
  14   4   5      944.16      924.71     34.59 o 
  16   4   5     1104.41     1063.41     79.40 o 
  18   4   5      451.01      420.68     46.49 o 
 -23   5   5      440.40      512.08     41.12 o 
 -21   5   5      461.71      566.45     42.38 o 
 -19   5   5      726.30      724.20     51.64 o 
 -17   5   5      411.50      397.72     18.00 o 
 -15   5   5      431.90      429.66     44.83 o 
 -13   5   5       31.14       44.09      9.30 o 
 -11   5   5      576.46      567.67     18.79 o 
  -9   5   5       14.12       14.06     12.28 o 
  -7   5   5       28.67       29.02     18.51 o 
  -5   5   5        5.43        8.11     12.10 o 
  -3   5   5      145.98      122.72     14.44 o 
  -1   5   5      137.37      126.00     14.32 o 
   1   5   5        8.61        7.73     10.45 o 
   3   5   5     2496.76     2367.95     38.12 o 
   5   5   5      677.96      666.10     25.12 o 
   7   5   5      351.16      356.10     30.74 o 
   9   5   5      111.71       87.55     13.84 o 
  11   5   5       60.88       72.59     20.74 o 
  13   5   5      207.30      227.79     25.20 o 
  15   5   5       87.82       74.61     24.36 o 
 -18   6   5        0.08        5.26     17.40 o 
 -16   6   5       22.13        7.38     18.99 o 
 -14   6   5        0.32       -7.96     17.02 o 
 -12   6   5        0.99        7.67     16.32 o 
 -10   6   5       46.71       37.35     16.43 o 
  -8   6   5       30.82       45.06     16.09 o 
  -6   6   5      575.19      531.51     32.71 o 
  -4   6   5      519.61      545.01     24.98 o 
  -2   6   5      275.67      318.33     25.35 o 
   0   6   5        2.86       11.22     16.61 o 
   2   6   5        1.44       -3.61     16.77 o 
   4   6   5       13.76       14.54     17.01 o 
   6   6   5      330.31      279.13     22.59 o 
   8   6   5      265.70      238.54     23.09 o 
  10   6   5      116.68      122.82     28.40 o 
  -9   7   5       96.02       73.61     21.52 o 
  -7   7   5       14.52       23.02     20.90 o 
  -5   7   5        8.87       21.32     19.41 o 
  -3   7   5       99.46       49.00     20.33 o 
  -1   7   5       97.37       80.24     22.09 o 
 -32   0   6      767.82      733.43     31.34 o 
 -30   0   6      964.03     1003.39     34.38 o 
 -28   0   6     1812.19     1747.96     41.71 o 
 -26   0   6     1244.98     1204.17     42.33 o 
 -24   0   6     2405.20     2199.69     58.37 o 
 -22   0   6    16408.93    15871.16    218.87 o 
 -20   0   6     6382.51     6161.55     91.70 o 
 -18   0   6     6700.07     6390.00    156.13 o 
 -16   0   6     7014.31     6839.31     97.54 o 
 -14   0   6     5688.21     5264.44     76.09 o 
 -12   0   6    24208.73    23574.84    474.58 o 
 -10   0   6     2407.90     2347.79     39.60 o 
  -8   0   6    15053.75    15296.05    306.36 o 
  -6   0   6      146.05      128.33     11.25 o 
  -4   0   6    19963.57    19504.76    260.83 o 
  -2   0   6     3798.77     3883.98     64.36 o 
   0   0   6     3991.53     4312.83     61.46 o 
   2   0   6       60.63       33.99      6.36 o 
   4   0   6       92.55       90.52      8.73 o 
   6   0   6     1158.76     1270.60     51.01 o 
   8   0   6     1331.77     1323.47     31.29 o 
  10   0   6      165.99      125.43     12.70 o 
  12   0   6     8435.96     8504.36    122.99 o 
  14   0   6     5266.51     5295.03    133.15 o 
  16   0   6      125.36      127.69     16.32 o 
  18   0   6     1815.76     1713.96     58.16 o 
  20   0   6     1180.02     1155.61     51.22 o 
 -31   1   6      169.72      166.15     14.77 o 
 -29   1   6      555.68      587.95     19.00 o 
 -27   1   6      278.32      299.71     14.26 o 
 -25   1   6      177.73      181.38     11.42 o 
 -23   1   6     3230.34     3155.11     39.24 o 
 -21   1   6     1075.63     1047.55     18.78 o 
 -19   1   6     1887.65     1930.03     30.50 o 
 -17   1   6      495.15      499.08     10.47 o 
 -15   1   6      626.00      583.22     16.30 o 
 -13   1   6     2350.23     2288.87     23.69 o 
 -11   1   6    18968.31    19033.32    179.59 o 
  -9   1   6     1778.37     1781.63     32.33 o 
  -7   1   6    11329.45    11469.49    109.38 o 
  -5   1   6     2112.48     2080.77     35.26 o 
  -3   1   6     9174.60     9211.53     88.89 o 
  -1   1   6     1873.38     1784.82     22.18 o 
   1   1   6     6071.54     6369.09     63.49 o 
   3   1   6     4545.85     4274.09     39.74 o 
   5   1   6     3717.62     3697.39     39.58 o 
   7   1   6     4430.03     4314.16     45.02 o 
   9   1   6     6411.71     6517.99     60.23 o 
  11   1   6     1625.79     1538.73     31.92 o 
  13   1   6     2111.02     2077.92     48.77 o 
  15   1   6      110.73      100.86     12.82 o 
  17   1   6     1544.97     1469.64     31.19 o 
  19   1   6      784.47      811.28     25.55 o 
  21   1   6      602.16      624.88     62.68 o 
 -30   2   6       39.94       46.80     16.66 o 
 -28   2   6       24.12       29.94     13.96 o 
 -26   2   6        0.88        9.28     10.74 o 
 -24   2   6      473.60      472.77     15.73 o 
 -22   2   6       97.95       99.32      9.58 o 
 -20   2   6      117.88      105.33      8.53 o 
 -18   2   6      357.09      371.57     11.01 o 
 -16   2   6      508.02      491.24     11.75 o 
 -14   2   6      207.63      230.05      8.46 o 
 -12   2   6     2667.65     2611.11     41.35 o 
 -10   2   6        4.34        5.28      4.46 o 
  -8   2   6     2744.39     2994.94     32.22 o 
  -6   2   6     5535.87     5741.17     56.96 o 
  -4   2   6     1417.39     1352.58     14.79 o 
  -2   2   6     3597.75     3454.27     36.79 o 
   0   2   6     3995.25     3867.12     40.93 o 
   2   2   6    16975.53    17489.73    166.43 o 
   4   2   6     9519.28     9399.90     92.71 o 
   6   2   6     3877.13     3503.68     57.52 o 
   8   2   6     3246.77     3201.65     42.95 o 
  10   2   6     2853.65     2926.35     42.28 o 
  12   2   6     4223.42     4210.72     56.39 o 
  14   2   6      918.49      998.59     32.25 o 
  16   2   6     1082.50     1081.32     35.12 o 
  18   2   6      220.65      236.78     22.41 o 
  20   2   6      558.18      609.36     37.60 o 
 -29   3   6        2.02        8.74     19.33 o 
 -27   3   6      246.88      204.67     22.03 o 
 -25   3   6       16.23       -7.20     16.14 o 
 -23   3   6     1212.33     1279.98     64.79 o 
 -21   3   6     1564.79     1445.67     76.93 o 
 -19   3   6      299.11      285.56     19.60 o 
 -17   3   6       64.30       46.75      7.58 o 
 -15   3   6      246.25      274.40      9.70 o 
 -13   3   6      117.86      147.75      9.94 o 
 -11   3   6       62.19      137.47     41.84 o 
  -9   3   6       42.40       52.21      6.18 o 
  -7   3   6      186.84      192.11      6.42 o 
  -5   3   6      297.25      334.82      7.75 o 
  -3   3   6      856.71      842.46     13.86 o 
  -1   3   6      904.69      875.42     24.65 o 
   1   3   6      853.38      885.46     15.16 o 
   3   3   6      342.87      328.46     12.35 o 
   5   3   6      147.17      157.84     10.93 o 
   7   3   6      140.71      139.69     11.16 o 
   9   3   6       63.53       67.81     10.74 o 
  11   3   6      115.66      111.28     16.17 o 
  13   3   6       17.56       22.51     17.72 o 
  15   3   6        5.45       10.28     17.43 o 
  17   3   6      126.25      100.61     20.51 o 
  19   3   6       10.81        2.64     21.49 o 
 -26   4   6       62.45       62.79     20.66 o 
 -24   4   6      136.17      101.93     21.88 o 
 -22   4   6       71.53       59.47     16.88 o 
 -20   4   6        1.46       -0.60     14.07 o 
 -18   4   6      356.61      397.64     16.29 o 
 -16   4   6      106.76      123.52     11.72 o 
 -14   4   6        3.00       16.86      9.38 o 
 -12   4   6      124.31      128.70     10.97 o 
 -10   4   6     1110.91     1185.68     22.24 o 
  -8   4   6     1003.13     1026.78     15.17 o 
  -6   4   6      907.21      961.28     21.65 o 
  -4   4   6     2755.58     2663.53     37.89 o 
  -2   4   6      284.37      285.34     16.04 o 
   0   4   6     3547.46     3747.86     50.29 o 
   2   4   6      241.57      266.09     16.31 o 
   4   4   6     7328.86     7050.21     91.30 o 
   6   4   6     3290.32     3363.69     48.35 o 
   8   4   6     1339.62     1460.37     29.11 o 
  10   4   6     1167.35     1074.39     26.29 o 
  12   4   6     1665.37     1609.08     42.60 o 
  14   4   6      265.20      333.12     65.94 o 
  16   4   6      151.72      215.59     48.48 o 
 -23   5   6      795.38      876.77     33.67 o 
 -21   5   6      581.03      662.74     28.58 o 
 -19   5   6     1419.06     1410.95     31.23 o 
 -17   5   6      534.07      599.67     20.24 o 
 -15   5   6     1008.44     1037.43     25.31 o 
 -13   5   6       76.41      106.68     29.24 o 
 -11   5   6     1232.62     1271.45     33.11 o 
  -9   5   6      586.41      611.71     23.22 o 
  -7   5   6     1825.98     1707.46     38.04 o 
  -5   5   6     1605.60     1558.31     36.01 o 
  -3   5   6      470.89      473.04     45.80 o 
  -1   5   6        9.71       -9.55     10.15 o 
   1   5   6      480.43      467.52     38.07 o 
   3   5   6       72.07       74.69     12.38 o 
   5   5   6      914.85      840.45     24.60 o 
   7   5   6      652.22      648.78     25.85 o 
   9   5   6      538.92      525.20     21.09 o 
  11   5   6       84.30      103.57     25.87 o 
  13   5   6       56.95       51.42     23.57 o 
 -18   6   6      407.23      502.19     41.12 o 
 -16   6   6      521.62      513.84     27.28 o 
 -14   6   6     1621.71     1692.64     81.88 o 
 -12   6   6     1093.51     1096.86     53.85 o 
 -10   6   6     1166.40     1229.25     36.01 o 
  -8   6   6      208.31      198.38     19.16 o 
  -6   6   6     1712.41     1592.81     44.59 o 
  -4   6   6      519.93      496.58     24.31 o 
  -2   6   6       12.54       18.98     16.27 o 
   0   6   6      565.02      576.24     25.61 o 
   2   6   6       13.72       -8.90     16.39 o 
   4   6   6      580.88      550.36     34.08 o 
   6   6   6        5.59       -4.14     19.07 o 
   8   6   6      102.81      100.71     23.51 o 
  -5   7   6      109.45      159.95     23.32 o 
 -31   1   7       10.89        5.06     13.21 o 
 -29   1   7      380.51      394.79     17.67 o 
 -27   1   7      535.29      572.37     21.90 o 
 -25   1   7     1890.42     1875.70     28.53 o 
 -23   1   7      462.56      439.27     15.41 o 
 -21   1   7     1074.15     1089.20     18.88 o 
 -19   1   7     6453.98     6317.44     58.80 o 
 -17   1   7     4316.65     4349.13     42.01 o 
 -15   1   7     8079.94     7813.12     69.86 o 
 -13   1   7    17804.92    17585.02    167.01 o 
 -11   1   7      454.87      404.75     11.31 o 
  -9   1   7     6375.15     6222.76     61.83 o 
  -7   1   7     8318.00     8214.63     92.66 o 
  -5   1   7     1142.90     1077.03     22.68 o 
  -3   1   7     3706.12     3848.98     35.74 o 
  -1   1   7      929.73     1042.21     12.90 o 
   1   1   7      911.06      911.82     16.74 o 
   3   1   7       31.60       21.26      4.86 o 
   5   1   7       40.69       49.66      5.79 o 
   7   1   7      377.42      407.10     13.66 o 
   9   1   7     1819.20     1765.14     40.89 o 
  11   1   7      179.03      166.31     12.64 o 
  13   1   7      115.12      117.19     12.94 o 
  15   1   7        6.90        2.37     12.14 o 
  17   1   7        4.17       25.25     13.94 o 
  19   1   7       55.92       53.59     16.20 o 
 -30   2   7      134.80      105.56     16.74 o 
 -28   2   7      138.77      149.99     15.43 o 
 -26   2   7      559.92      553.14     19.77 o 
 -24   2   7        6.37       14.85      8.94 o 
 -22   2   7      636.00      629.60     16.04 o 
 -20   2   7      478.42      493.83     13.19 o 
 -18   2   7     2040.74     1948.20     29.85 o 
 -16   2   7     4654.49     4861.94     51.78 o 
 -14   2   7     8154.28     8113.90     80.84 o 
 -12   2   7     6899.14     7619.85     75.77 o 
 -10   2   7     2925.56     3010.59     33.76 o 
  -8   2   7     7592.65     7721.44     75.87 o 
  -6   2   7     1416.17     1344.47     17.18 o 
  -4   2   7     3365.65     3270.32     35.63 o 
  -2   2   7    12192.61    12744.33    122.76 o 
   0   2   7     1052.63      915.37     14.93 o 
   2   2   7     8841.07     9336.72     92.33 o 
   4   2   7      131.30      124.64      7.85 o 
   6   2   7     3663.75     3604.62     41.39 o 
   8   2   7     1397.54     1376.61     22.27 o 
  10   2   7     3132.61     3037.42     44.07 o 
  12   2   7     1243.36     1285.51     39.60 o 
  14   2   7     1833.71     1730.76     42.14 o 
  16   2   7      811.71      880.87     32.72 o 
  18   2   7     1062.93     1036.29     36.61 o 
 -29   3   7      263.04      293.87     25.02 o 
 -27   3   7      143.31      143.32     27.03 o 
 -25   3   7      416.97      424.87     29.66 o 
 -23   3   7      293.05      292.03     19.61 o 
 -21   3   7      263.47      262.48     17.49 o 
 -19   3   7      733.35      748.19     16.95 o 
 -17   3   7      428.30      447.48     12.25 o 
 -15   3   7      142.27      208.82     45.80 o 
 -13   3   7       38.03       49.46      6.57 o 
 -11   3   7       10.51       23.51      5.93 o 
  -9   3   7      563.42      515.31     13.31 o 
  -7   3   7      763.05      750.81     13.99 o 
  -5   3   7     2147.55     2175.48     32.26 o 
  -3   3   7     3572.92     3631.05     39.81 o 
  -1   3   7     6032.80     5847.73     60.37 o 
   1   3   7     5844.28     5893.91     72.59 o 
   3   3   7     3797.90     3781.78     71.80 o 
   5   3   7     3169.24     3279.69     46.38 o 
   7   3   7     4421.67     4457.31     87.88 o 
   9   3   7     6149.97     6069.80    131.36 o 
  11   3   7     3427.84     3537.99     65.70 o 
  13   3   7     4209.03     4248.47    114.64 o 
  15   3   7     2131.93     2146.41     51.39 o 
  17   3   7     1125.75     1057.47    142.14 o 
 -26   4   7      858.80      893.39     46.85 o 
 -24   4   7     1557.23     1429.06     38.64 o 
 -22   4   7      538.71      535.94     26.82 o 
 -20   4   7      194.23      215.97     14.65 o 
 -18   4   7     1944.74     2008.73     34.25 o 
 -16   4   7     2868.98     2944.29     45.70 o 
 -14   4   7     1681.75     1744.20     51.08 o 
 -12   4   7     2344.74     2132.93     32.59 o 
 -10   4   7     2217.81     2232.37     28.38 o 
  -8   4   7     1406.07     1465.44     21.36 o 
  -6   4   7     3803.61     3857.01     51.17 o 
  -4   4   7       34.75       33.46      9.02 o 
  -2   4   7     1031.77     1015.36     21.85 o 
   0   4   7     3684.46     3436.79     81.41 o 
   2   4   7     2280.40     2288.98     36.24 o 
   4   4   7      759.43      733.57     35.20 o 
   6   4   7       13.30       13.54     11.05 o 
   8   4   7      138.97      170.13     22.96 o 
  10   4   7     1165.85     1116.70     34.91 o 
  12   4   7      130.38      147.06     30.92 o 
  14   4   7      592.44      655.95     31.86 o 
 -23   5   7      232.02      200.13     32.34 o 
 -21   5   7      377.03      327.72     23.25 o 
 -19   5   7      321.31      380.58     18.28 o 
 -17   5   7     2267.81     2204.74     45.63 o 
 -15   5   7     1125.47     1059.07     48.17 o 
 -13   5   7      134.89      149.24     17.38 o 
 -11   5   7     2473.29     2333.33     47.54 o 
  -9   5   7     1732.34     1698.87     39.04 o 
  -7   5   7      776.44      682.56     39.44 o 
  -5   5   7      936.29      996.12     29.87 o 
  -3   5   7      135.36      157.79     30.76 o 
  -1   5   7      122.20      100.47     12.86 o 
   1   5   7       94.53       85.47     12.74 o 
   3   5   7      111.06      119.57     17.77 o 
   5   5   7       19.27       23.60     13.16 o 
   7   5   7       22.30       12.96     14.18 o 
   9   5   7        4.78      -11.65     14.95 o 
  11   5   7       31.97       29.36     20.16 o 
 -18   6   7        2.66       10.63     19.36 o 
 -16   6   7        5.95        7.06     18.55 o 
 -14   6   7      402.82      383.33     32.76 o 
 -12   6   7       32.63       36.00     22.98 o 
 -10   6   7      241.34      289.10     23.01 o 
  -8   6   7      126.22      127.70     20.06 o 
  -6   6   7      141.84       97.68     17.55 o 
  -4   6   7        4.03       -0.88     18.77 o 
  -2   6   7      570.05      534.98     26.39 o 
   0   6   7       68.02       56.96     18.55 o 
   2   6   7        2.09      -21.82     18.24 o 
   4   6   7       90.75       72.37     19.22 o 
   6   6   7      140.45      134.59     21.04 o 
 -32   0   8      181.90      183.26     22.47 o 
 -30   0   8       95.01       90.99     18.61 o 
 -28   0   8      487.62      475.69     23.31 o 
 -26   0   8       16.23       13.65     12.75 o 
 -24   0   8     3661.90     3580.79    141.56 o 
 -22   0   8     3006.14     2991.67     52.22 o 
 -20   0   8     4437.66     4300.64     67.81 o 
 -18   0   8     2882.13     2890.65     51.43 o 
 -16   0   8     9829.30     9733.09    135.36 o 
 -14   0   8     6989.00     6368.47     90.90 o 
 -12   0   8    18985.21    18697.30    249.64 o 
 -10   0   8    23423.87    23953.43    443.61 o 
  -8   0   8    22826.78    22811.18    422.58 o 
  -6   0   8    13562.91    13005.08    245.36 o 
  -4   0   8    30524.98    30541.11    573.81 o 
  -2   0   8       60.11      166.81     17.46 o 
   0   0   8    12686.79    12710.35    172.00 o 
   2   0   8     7424.84     7652.50    107.50 o 
   4   0   8     1588.01     1739.21     46.70 o 
   6   0   8     7297.42     7285.75    105.15 o 
   8   0   8     2741.07     2838.06     63.26 o 
  10   0   8      164.02      131.67     15.10 o 
  12   0   8      118.59      117.79     23.03 o 
  14   0   8       26.32        3.79     21.98 o 
  16   0   8      103.36       81.72     26.19 o 
  18   0   8       11.80        7.05     26.92 o 
 -31   1   8      134.32      171.54     15.06 o 
 -29   1   8      364.32      326.61     16.88 o 
 -27   1   8     1367.34     1302.08     30.31 o 
 -25   1   8      218.06      197.41     11.61 o 
 -23   1   8      971.18      996.38     36.83 o 
 -21   1   8     1297.31     1328.93     21.36 o 
 -19   1   8     1435.66     1448.21     23.69 o 
 -17   1   8      123.43      127.92      9.18 o 
 -15   1   8      448.47      518.26     11.75 o 
 -13   1   8    23009.02    23703.93    223.63 o 
 -11   1   8     4573.04     4641.21     59.37 o 
  -9   1   8      648.92      569.92     10.64 o 
  -7   1   8      589.41      629.80     13.63 o 
  -5   1   8     4815.87     4881.05     50.49 o 
  -3   1   8     7098.90     7258.29     78.84 o 
  -1   1   8      288.08      236.26      8.30 o 
   1   1   8      869.13      750.88     14.27 o 
   3   1   8     4278.19     4335.93     47.05 o 
   5   1   8     6344.29     6516.04     77.96 o 
   7   1   8     6118.00     6262.20     76.31 o 
   9   1   8      823.61      810.47     21.89 o 
  11   1   8     3603.82     3518.20     50.32 o 
  13   1   8      760.92      734.35     26.96 o 
  15   1   8     1340.74     1380.26     31.03 o 
  17   1   8      461.69      505.25     26.51 o 
 -30   2   8      142.14      160.69     15.12 o 
 -28   2   8      319.24      283.43     14.93 o 
 -26   2   8      370.66      404.09     18.57 o 
 -24   2   8      562.84      560.11     15.81 o 
 -22   2   8      123.19      108.24     10.85 o 
 -20   2   8      218.37      236.29      9.94 o 
 -18   2   8      432.83      411.04     14.28 o 
 -16   2   8        2.29        7.95      6.24 o 
 -14   2   8       18.99        3.53      5.72 o 
 -12   2   8      108.97      145.80      7.00 o 
 -10   2   8     2226.33     1999.96     24.24 o 
  -8   2   8     1443.99     1426.89     18.61 o 
  -6   2   8      309.99      288.58      8.41 o 
  -4   2   8        2.70        9.59      5.29 o 
  -2   2   8      533.39      581.42     12.31 o 
   0   2   8       20.20       17.92      6.29 o 
   2   2   8        5.04        8.12      6.28 o 
   4   2   8     3602.79     3722.49     42.54 o 
   6   2   8     1276.78     1224.27     20.97 o 
   8   2   8      897.81      842.20     19.87 o 
  10   2   8      949.52      941.74     32.02 o 
  12   2   8     1093.89     1104.70     66.42 o 
  14   2   8     1885.99     1991.19     76.25 o 
  16   2   8     1458.42     1551.51     94.29 o 
 -29   3   8       66.73       45.10     19.26 o 
 -27   3   8       78.00       59.83     19.38 o 
 -25   3   8      398.23      401.89     45.38 o 
 -23   3   8      386.52      380.89     41.65 o 
 -21   3   8      412.28      363.89     14.90 o 
 -19   3   8       42.72       31.13      8.24 o 
 -17   3   8     1212.39     1177.27     22.40 o 
 -15   3   8      203.71      180.97      9.03 o 
 -13   3   8       20.53       20.98      6.62 o 
 -11   3   8       34.95       23.89      6.15 o 
  -9   3   8        3.84       11.06      6.11 o 
  -7   3   8      144.01      129.49      7.44 o 
  -5   3   8       25.76       21.45      6.16 o 
  -3   3   8     6018.60     6103.84     65.64 o 
  -1   3   8      885.09      889.28     29.68 o 
   1   3   8      328.39      346.14     13.12 o 
   3   3   8       40.18       43.43     15.59 o 
   5   3   8        3.74       -4.09     10.54 o 
   7   3   8       72.41       75.47     11.61 o 
   9   3   8        7.39        0.43     15.54 o 
  11   3   8      131.18      141.60     20.91 o 
  13   3   8       54.74       34.46     31.39 o 
  15   3   8        1.13      -13.56     20.52 o 
 -26   4   8      114.95      130.15     20.16 o 
 -24   4   8      665.89      625.88     27.17 o 
 -22   4   8        2.18       -4.26     14.05 o 
 -20   4   8       68.33       59.20     12.34 o 
 -18   4   8      151.11      151.77     12.91 o 
 -16   4   8      233.68      226.54     13.88 o 
 -14   4   8      571.54      551.25     20.72 o 
 -12   4   8        1.62       -0.02      8.50 o 
 -10   4   8        1.66        0.20      7.22 o 
  -8   4   8       50.35       53.30      9.47 o 
  -6   4   8      150.47      153.60     18.33 o 
  -4   4   8       28.50       24.32      9.77 o 
  -2   4   8     1082.32     1001.32     32.18 o 
   0   4   8      787.45      773.09     25.08 o 
   2   4   8      615.47      627.79     19.37 o 
   4   4   8      145.74      153.10     13.11 o 
   6   4   8      832.38      818.43     23.41 o 
   8   4   8     1372.74     1337.79     30.20 o 
  10   4   8      152.66      172.84     20.81 o 
  12   4   8      420.18      426.97     33.02 o 
 -23   5   8      146.34      139.26     21.88 o 
 -21   5   8      940.52      894.69     40.91 o 
 -19   5   8      721.98      782.25     52.37 o 
 -17   5   8      586.28      659.63     39.75 o 
 -15   5   8     1146.54     1169.30     34.66 o 
 -13   5   8      636.41      703.26     27.59 o 
 -11   5   8     2618.69     2733.99     54.08 o 
  -9   5   8     1422.78     1400.82     38.33 o 
  -7   5   8     1006.89     1161.85     32.98 o 
  -5   5   8     3421.60     3377.58     61.68 o 
  -3   5   8      208.68      192.37     14.15 o 
  -1   5   8     1262.42     1341.25     28.27 o 
   1   5   8        6.43       13.68     12.90 o 
   3   5   8     1515.20     1453.40     54.99 o 
   5   5   8     1250.33     1170.57     37.53 o 
   7   5   8      570.64      507.87     21.13 o 
   9   5   8      288.19      327.65     26.46 o 
 -18   6   8      300.71      325.87     26.22 o 
 -16   6   8     1135.23     1126.30    100.65 o 
 -14   6   8      891.12      888.04     33.02 o 
 -12   6   8     1489.50     1448.34     40.10 o 
 -10   6   8      898.80      978.71     35.66 o 
  -8   6   8     2311.24     2240.11     50.87 o 
  -6   6   8     1154.11     1104.28     36.81 o 
  -4   6   8      489.05      451.59     25.70 o 
  -2   6   8     1497.80     1480.70     57.00 o 
   0   6   8      775.10      801.47     44.22 o 
   2   6   8      317.56      288.79     25.23 o 
   4   6   8     1008.89      946.05     58.58 o 
 -31   1   9       10.19       17.55     12.60 o 
 -29   1   9       94.27       94.59     12.58 o 
 -27   1   9        1.57        5.86     10.16 o 
 -25   1   9       11.43       16.59      9.38 o 
 -23   1   9       58.63       59.40      8.60 o 
 -21   1   9        8.63       33.71     14.35 o 
 -19   1   9     1139.40     1131.93     20.96 o 
 -17   1   9       38.15       32.03      6.44 o 
 -15   1   9     5225.49     5440.05     56.91 o 
 -13   1   9     4484.08     4393.62     46.89 o 
 -11   1   9     5671.25     5502.20     56.69 o 
  -9   1   9     3183.42     3141.91     40.96 o 
  -7   1   9     3389.48     3211.93     41.59 o 
  -5   1   9     6304.45     6241.04     56.48 o 
  -3   1   9    19958.11    20948.96    197.69 o 
  -1   1   9     4750.02     4793.89     51.03 o 
   1   1   9     4012.06     3939.03     43.75 o 
   3   1   9     1427.63     1503.07     22.69 o 
   5   1   9     1948.19     1971.80     38.40 o 
   7   1   9        7.37        9.61     10.38 o 
   9   1   9     2224.20     2246.66     36.94 o 
  11   1   9      720.46      758.45     42.60 o 
  13   1   9       13.35       -9.23     14.06 o 
  15   1   9       46.65       51.80     18.36 o 
 -30   2   9      464.02      448.28     18.23 o 
 -28   2   9      143.86      136.44     12.68 o 
 -26   2   9      559.78      566.47     20.92 o 
 -24   2   9     1155.43     1212.06     26.17 o 
 -22   2   9      559.97      627.06     18.62 o 
 -20   2   9     1427.50     1375.39     21.78 o 
 -18   2   9     1370.91     1382.37     21.49 o 
 -16   2   9     2223.20     2241.20     28.43 o 
 -14   2   9      670.24      635.13     15.07 o 
 -12   2   9      338.82      368.33      9.96 o 
 -10   2   9     2678.69     2638.34     30.62 o 
  -8   2   9     1932.87     1947.84     27.69 o 
  -6   2   9     1988.77     1873.55     35.17 o 
  -4   2   9     4367.73     4372.36     47.22 o 
  -2   2   9      180.92      174.36      8.55 o 
   0   2   9     3524.56     3589.55     40.87 o 
   2   2   9     1467.48     1455.78     23.32 o 
   4   2   9       33.13       31.78      8.18 o 
   6   2   9      421.64      470.72     13.63 o 
   8   2   9     4628.64     4455.94     60.70 o 
  10   2   9     1617.22     1623.96     41.12 o 
  12   2   9      235.10      213.00     22.83 o 
  14   2   9      220.82      203.89     23.10 o 
  16   2   9      864.21      904.21     81.66 o 
 -29   3   9      490.39      498.98     68.41 o 
 -27   3   9      846.82      847.42     32.00 o 
 -25   3   9      265.82      262.09     26.03 o 
 -23   3   9     1229.37     1322.40     45.86 o 
 -21   3   9     2784.14     2692.21     67.81 o 
 -19   3   9     2727.87     2710.66     34.52 o 
 -17   3   9      269.39      305.62     11.42 o 
 -15   3   9      834.52      869.96     16.84 o 
 -13   3   9       10.11       13.77      6.80 o 
 -11   3   9      208.70      194.03     21.37 o 
  -9   3   9       35.86       57.36     19.94 o 
  -7   3   9     1242.48     1312.77     23.61 o 
  -5   3   9       39.31       41.01      6.99 o 
  -3   3   9     1264.80     1205.85     19.61 o 
  -1   3   9       83.19       92.32      9.78 o 
   1   3   9      164.16      189.21     13.66 o 
   3   3   9      425.48      467.45     17.21 o 
   5   3   9      606.14      669.00     25.09 o 
   7   3   9       85.46      102.74     13.35 o 
   9   3   9     2592.78     2344.42     59.42 o 
  11   3   9     1505.58     1497.10     42.19 o 
  13   3   9     1202.38     1175.61     40.49 o 
 -26   4   9      246.89      216.15     35.39 o 
 -24   4   9      173.07      208.38     20.93 o 
 -22   4   9      600.04      625.18     25.69 o 
 -20   4   9      253.47      247.73     17.66 o 
 -18   4   9     1228.18     1232.74     33.28 o 
 -16   4   9     1789.56     1755.20     37.76 o 
 -14   4   9     1220.81     1139.64     44.87 o 
 -12   4   9     1388.86     1402.27     22.28 o 
 -10   4   9     1498.18     1562.64     28.25 o 
  -8   4   9     3921.82     3923.88     53.34 o 
  -6   4   9     1841.38     1870.04     31.96 o 
  -4   4   9       85.88       74.03     11.39 o 
  -2   4   9     4671.06     4489.40     60.14 o 
   0   4   9     4034.57     3982.19     55.31 o 
   2   4   9      862.80      851.40     23.94 o 
   4   4   9      616.03      620.22     20.33 o 
   6   4   9      234.02      300.09     26.48 o 
   8   4   9     1127.97     1084.36     35.62 o 
  10   4   9      713.26      741.71     49.32 o 
 -23   5   9       49.40       24.61     24.82 o 
 -21   5   9       89.88       84.71     18.10 o 
 -19   5   9        2.19       -8.10     23.45 o 
 -17   5   9      257.60      275.76     32.39 o 
 -15   5   9      112.74      128.60     17.77 o 
 -13   5   9     1263.09     1189.91     35.28 o 
 -11   5   9     1000.32      978.57     30.80 o 
  -9   5   9      635.58      698.69     45.28 o 
  -7   5   9     1332.44     1341.52     36.21 o 
  -5   5   9     1476.14     1437.60     30.16 o 
  -3   5   9      317.91      297.53     17.65 o 
  -1   5   9     1538.10     1499.45     31.15 o 
   1   5   9     1499.59     1524.56     42.89 o 
   3   5   9      434.16      429.59     20.27 o 
   5   5   9      165.60      180.29     18.39 o 
   7   5   9      584.07      587.64     23.76 o 
 -16   6   9       65.78       75.38     21.08 o 
 -14   6   9       83.27       56.39     21.08 o 
 -12   6   9       46.26       67.95     22.09 o 
 -10   6   9        0.68        8.88     26.03 o 
  -8   6   9       25.50       10.92     18.45 o 
  -6   6   9      174.06      156.53     21.29 o 
  -4   6   9      320.61      403.55     26.69 o 
  -2   6   9       43.93        3.23     18.26 o 
   0   6   9       17.77       18.94     26.71 o 
   2   6   9       71.35       75.92     21.93 o 
 -32   0  10        3.66       -7.85     18.70 o 
 -30   0  10        4.61       -5.32     17.38 o 
 -28   0  10      311.98      286.58     19.52 o 
 -26   0  10      162.61      192.30     17.01 o 
 -24   0  10       70.36       68.73     13.91 o 
 -22   0  10        5.38        5.76     10.07 o 
 -20   0  10       67.93       89.89     40.44 o 
 -18   0  10     3365.55     3307.59     54.06 o 
 -16   0  10      703.72      708.20     22.03 o 
 -14   0  10     2728.51     2778.08     64.68 o 
 -12   0  10      269.43      236.84     16.62 o 
 -10   0  10    14247.20    14187.61    269.97 o 
  -8   0  10     8502.00     8510.72    167.22 o 
  -6   0  10     8137.19     8193.30    114.30 o 
  -4   0  10     6420.03     6188.09    183.47 o 
  -2   0  10     4955.39     4750.64     70.45 o 
   0   0  10    11747.82    11843.49    162.83 o 
   2   0  10    11763.71    11857.38    164.09 o 
   4   0  10     5042.13     4931.45    107.80 o 
   6   0  10    17616.33    18312.51    351.48 o 
   8   0  10       62.05       77.09     21.98 o 
  10   0  10     1747.58     1843.53     60.16 o 
  12   0  10      962.77     1022.89     46.59 o 
  14   0  10      881.70      832.85     43.12 o 
 -31   1  10        7.13        0.35     12.64 o 
 -29   1  10     1905.87     1870.64     31.32 o 
 -27   1  10      554.93      540.60     25.65 o 
 -25   1  10      486.65      501.06     15.08 o 
 -23   1  10      433.91      436.59     13.46 o 
 -21   1  10      344.79      329.92     10.31 o 
 -19   1  10      677.83      655.94     15.06 o 
 -17   1  10     3476.96     3566.87     40.66 o 
 -15   1  10     1153.28     1194.21     18.75 o 
 -13   1  10     1827.93     1790.60     23.46 o 
 -11   1  10     3712.81     3535.81     81.85 o 
  -9   1  10     3138.22     3191.79     46.24 o 
  -7   1  10       21.69       36.51      9.52 o 
  -5   1  10     3660.67     3792.76     37.01 o 
  -3   1  10      817.65      767.69     15.20 o 
  -1   1  10     2320.22     2255.65     28.61 o 
   1   1  10     1272.36     1303.01     21.12 o 
   3   1  10     2260.25     2286.55     30.53 o 
   5   1  10     3492.86     3588.44     49.86 o 
   7   1  10       27.77       26.67     11.34 o 
   9   1  10      138.05      144.81     16.59 o 
  11   1  10     1134.61     1180.20     35.74 o 
  13   1  10      686.18      767.05     29.63 o 
  15   1  10      598.68      580.02     40.49 o 
 -30   2  10       72.78       69.88     15.50 o 
 -28   2  10     1798.42     1822.88     42.08 o 
 -26   2  10     1106.62     1186.99     32.84 o 
 -24   2  10      994.59     1002.50     23.84 o 
 -22   2  10      852.96      901.90     20.01 o 
 -20   2  10      251.43      241.31     10.57 o 
 -18   2  10     3605.94     3477.70     40.64 o 
 -16   2  10      208.87      212.15      9.17 o 
 -14   2  10      910.00      946.44     16.37 o 
 -12   2  10     1458.67     1443.34     20.64 o 
 -10   2  10       14.74       17.74      7.84 o 
  -8   2  10       83.10       67.86      9.58 o 
  -6   2  10     1665.91     1675.06     23.37 o 
  -4   2  10       93.76       89.94      7.81 o 
  -2   2  10       22.61       34.97      7.31 o 
   0   2  10       22.82       19.75     10.11 o 
   2   2  10       16.59       11.99      7.75 o 
   4   2  10     1246.74     1225.92     21.95 o 
   6   2  10       10.56        9.76      9.65 o 
   8   2  10       73.21       49.48     16.85 o 
  10   2  10       33.08       30.13     18.83 o 
  12   2  10       98.50      122.95     21.27 o 
  14   2  10      219.64      211.28     26.51 o 
 -29   3  10      378.17      363.69     34.02 o 
 -27   3  10        8.32       23.35     17.67 o 
 -25   3  10        3.66       12.80     14.56 o 
 -23   3  10       24.63       28.93     12.21 o 
 -21   3  10        2.34        1.25      9.49 o 
 -19   3  10      565.59      502.21     14.07 o 
 -17   3  10      566.15      507.89     15.58 o 
 -15   3  10        9.34       11.90      8.63 o 
 -13   3  10      135.45      131.38     10.69 o 
 -11   3  10      138.39      125.30      8.71 o 
  -9   3  10      188.14      179.52      9.38 o 
  -7   3  10      969.04      894.75     16.94 o 
  -5   3  10      178.73      198.56     11.11 o 
  -3   3  10       60.09       59.52      8.63 o 
  -1   3  10       41.26       40.27     10.30 o 
   1   3  10      226.12      235.54     13.81 o 
   3   3  10       96.71       99.63     12.78 o 
   5   3  10        3.49        4.19     11.76 o 
   7   3  10      197.46      179.21     15.87 o 
   9   3  10      133.92      135.22     20.15 o 
  11   3  10       13.64        4.36     20.31 o 
 -26   4  10      670.79      657.91     46.96 o 
 -24   4  10      315.83      333.22     22.96 o 
 -22   4  10      554.90      632.97     35.41 o 
 -20   4  10      467.19      450.47     29.29 o 
 -18   4  10      101.75       86.21     13.99 o 
 -16   4  10      910.10      954.06     22.60 o 
 -14   4  10      690.00      658.25     18.94 o 
 -12   4  10      346.39      362.57     12.62 o 
 -10   4  10      460.98      476.50     16.43 o 
  -8   4  10      724.27      628.40     20.30 o 
  -6   4  10      158.01      153.06     12.88 o 
  -4   4  10     1287.44     1216.46     25.86 o 
  -2   4  10       23.68       17.31     11.26 o 
   0   4  10       87.34       94.94     23.20 o 
   2   4  10       58.50       38.52     12.42 o 
   4   4  10       93.59      101.80     14.33 o 
   6   4  10        8.31       -0.56     15.07 o 
   8   4  10       40.99       71.54     20.72 o 
  10   4  10        1.01      -12.31     21.00 o 
 -23   5  10       52.95       43.54     25.35 o 
 -21   5  10      509.57      519.81     31.87 o 
 -19   5  10       25.29       37.55     25.24 o 
 -17   5  10      475.60      472.26     28.92 o 
 -15   5  10       49.42       53.51     18.22 o 
 -13   5  10     1320.11     1360.03     37.47 o 
 -11   5  10     1263.34     1206.23     82.72 o 
  -9   5  10      770.92      751.21     46.28 o 
  -7   5  10      761.54      876.04     40.70 o 
  -5   5  10      697.89      714.04     22.17 o 
  -3   5  10      897.91      944.67     39.63 o 
  -1   5  10      762.44      846.02     28.25 o 
   1   5  10      801.48      880.60     35.55 o 
   3   5  10     1575.33     1583.15     35.82 o 
   5   5  10      578.83      583.19     24.71 o 
 -16   6  10      191.31      216.35     24.27 o 
 -14   6  10       80.02      112.31     20.88 o 
 -12   6  10      567.94      583.00     29.08 o 
 -10   6  10      704.23      706.32     31.02 o 
  -8   6  10      408.76      421.38     27.25 o 
  -6   6  10      791.28      827.50     33.68 o 
  -4   6  10      232.02      247.68     29.29 o 
  -2   6  10     1672.71     1739.31     67.31 o 
 -31   1  11       52.98       49.32     13.74 o 
 -29   1  11       15.50       12.80     11.35 o 
 -27   1  11      142.85      128.56     11.92 o 
 -25   1  11       16.39       25.51      9.61 o 
 -23   1  11       18.69        3.92      9.81 o 
 -21   1  11       46.51       46.28      8.56 o 
 -19   1  11      464.05      437.86     15.22 o 
 -17   1  11      234.85      214.16      9.53 o 
 -15   1  11        5.14       18.91      7.25 o 
 -13   1  11        5.75       -5.59      7.66 o 
 -11   1  11      145.39      130.37      9.48 o 
  -9   1  11      124.16      135.26      9.70 o 
  -7   1  11     1033.23     1084.66     18.36 o 
  -5   1  11     2022.60     2096.01     27.67 o 
  -3   1  11      618.25      613.78     14.55 o 
  -1   1  11     5458.26     5478.91     59.03 o 
   1   1  11     1947.21     1823.66     31.71 o 
   3   1  11     1372.26     1269.39     25.95 o 
   5   1  11     1522.40     1564.63     29.87 o 
   7   1  11     1542.89     1565.10     38.48 o 
   9   1  11     2167.64     2219.54     64.31 o 
  11   1  11     1849.81     1957.35     47.20 o 
  13   1  11      678.07      733.10     30.90 o 
 -30   2  11        5.21        2.53     14.91 o 
 -28   2  11      216.14      267.93     17.19 o 
 -26   2  11      901.23      916.72     24.19 o 
 -24   2  11      370.61      406.48     17.50 o 
 -22   2  11     1538.06     1557.82     25.03 o 
 -20   2  11     5535.89     5618.13     61.24 o 
 -18   2  11      194.88      201.27     10.10 o 
 -16   2  11      734.78      771.57     29.05 o 
 -14   2  11     1854.85     1950.02     37.60 o 
 -12   2  11      767.62      794.54     19.02 o 
 -10   2  11      624.09      658.87     17.58 o 
  -8   2  11     5352.07     5388.88     57.92 o 
  -6   2  11      986.93      992.49     22.75 o 
  -4   2  11     1875.51     1847.56     40.20 o 
  -2   2  11      264.92      286.52     11.21 o 
   0   2  11      572.38      590.21     17.53 o 
   2   2  11       22.18       22.40      9.65 o 
   4   2  11     2289.74     2332.73     32.96 o 
   6   2  11      415.51      437.80     18.71 o 
   8   2  11      689.21      640.18     28.66 o 
  10   2  11      363.80      389.48     25.84 o 
  12   2  11      308.90      340.12     38.28 o 
 -29   3  11       89.74      112.84     20.22 o 
 -27   3  11      352.22      381.04     42.54 o 
 -25   3  11     1713.56     1777.39     33.75 o 
 -23   3  11     3260.79     3251.81     41.82 o 
 -21   3  11     2455.01     2461.37     33.57 o 
 -19   3  11     1493.06     1619.90     32.14 o 
 -17   3  11     2103.46     2233.00     35.41 o 
 -15   3  11     3448.08     3247.14     45.66 o 
 -13   3  11     2408.95     2421.30     45.92 o 
 -11   3  11     1009.88      948.73     18.23 o 
  -9   3  11     1617.05     1593.97     24.26 o 
  -7   3  11     3434.47     3371.15     40.26 o 
  -5   3  11     2521.58     2540.02     37.70 o 
  -3   3  11      232.64      248.83     14.20 o 
  -1   3  11       36.98       25.71     11.26 o 
   1   3  11       15.09       16.57     11.18 o 
   3   3  11      586.59      600.10     20.91 o 
   5   3  11       52.37       55.35     15.95 o 
   7   3  11      256.81      206.55     23.16 o 
   9   3  11       66.69       72.18     20.35 o 
 -26   4  11        7.53       26.62     19.13 o 
 -24   4  11      256.00      214.97     28.82 o 
 -22   4  11       66.59       68.90     17.77 o 
 -20   4  11        9.17       12.71     15.14 o 
 -18   4  11      645.72      580.13     23.76 o 
 -16   4  11      488.22      456.46     16.96 o 
 -14   4  11      355.77      365.22     13.72 o 
 -12   4  11     1353.49     1258.62     29.27 o 
 -10   4  11       66.03       77.54     12.61 o 
  -8   4  11      352.16      384.49     16.37 o 
  -6   4  11     1188.17     1148.37     29.30 o 
  -4   4  11     2583.89     2527.92     41.03 o 
  -2   4  11      991.76     1027.16     26.37 o 
   0   4  11      560.93      587.70     21.27 o 
   2   4  11      772.52      764.55     23.70 o 
   4   4  11      702.90      705.87     48.67 o 
   6   4  11      679.69      709.50     30.60 o 
 -21   5  11       14.42        4.21     29.03 o 
 -19   5  11      144.76      135.25     31.66 o 
 -17   5  11       60.94       43.40     18.31 o 
 -15   5  11      150.11      122.53     18.58 o 
 -13   5  11       48.55       64.17     18.89 o 
 -11   5  11        4.71        2.65     17.43 o 
  -9   5  11        2.03       10.89     15.50 o 
  -7   5  11      171.60      172.54     16.01 o 
  -5   5  11      407.93      435.01     19.11 o 
  -3   5  11      589.66      550.41     22.89 o 
  -1   5  11      114.38      117.21     19.52 o 
   1   5  11      621.02      666.48     23.51 o 
   3   5  11     1085.65      990.30     52.55 o 
 -12   6  11       25.81       18.25     20.66 o 
 -10   6  11       44.52       31.36     21.90 o 
  -8   6  11      158.58      133.91     22.16 o 
 -32   0  12        9.73       12.50     17.88 o 
 -30   0  12      211.91      200.59     20.00 o 
 -28   0  12      433.69      473.54     40.33 o 
 -26   0  12      307.69      295.81     19.15 o 
 -24   0  12       44.54       31.49     13.19 o 
 -22   0  12       21.14       25.34     11.81 o 
 -20   0  12      493.52      502.29     27.98 o 
 -18   0  12       32.22       31.76     15.78 o 
 -16   0  12       13.99       17.56     14.93 o 
 -14   0  12        8.07       17.77     14.20 o 
 -12   0  12      244.92      232.74     18.83 o 
 -10   0  12     3126.17     3417.73     78.46 o 
  -8   0  12     1732.97     1954.87     72.36 o 
  -6   0  12      398.72      381.12     16.30 o 
  -4   0  12     1790.93     1818.40     50.80 o 
  -2   0  12     2768.31     2559.64     65.10 o 
   0   0  12     3709.25     3788.56     88.34 o 
   2   0  12      993.20      929.60     38.70 o 
   4   0  12     3104.23     2991.68     77.20 o 
   6   0  12     2340.69     2306.29     67.10 o 
   8   0  12     3185.92     3315.61     87.19 o 
  10   0  12     1169.74     1135.84     53.95 o 
 -31   1  12      280.38      289.11     16.67 o 
 -29   1  12      307.53      318.48     15.95 o 
 -27   1  12      300.01      301.47     16.61 o 
 -25   1  12      360.79      375.70     16.42 o 
 -23   1  12      932.90      933.69     26.30 o 
 -21   1  12       12.43        7.96     12.25 o 
 -19   1  12     2254.79     2239.41     49.06 o 
 -17   1  12     2528.84     2655.06     51.48 o 
 -15   1  12     1214.65     1200.83     24.92 o 
 -13   1  12     1027.27     1044.43     21.39 o 
 -11   1  12     2479.71     2442.86     57.07 o 
  -9   1  12      543.81      542.31     21.97 o 
  -7   1  12     1194.63     1195.71     20.03 o 
  -5   1  12      592.71      566.09     14.94 o 
  -3   1  12     1083.76     1074.63     29.22 o 
  -1   1  12     3315.16     3386.10     47.80 o 
   1   1  12     3922.79     3982.08     53.97 o 
   3   1  12      339.27      317.05     35.13 o 
   5   1  12      774.18      755.72     28.37 o 
   7   1  12      578.93      563.44     25.79 o 
   9   1  12      829.97      843.19     31.64 o 
  11   1  12      180.43      156.79     28.97 o 
 -30   2  12      281.09      257.23     21.49 o 
 -28   2  12      435.65      436.65     18.92 o 
 -26   2  12       78.28       87.88     13.89 o 
 -24   2  12      355.97      353.78     16.39 o 
 -22   2  12      251.49      273.06     22.79 o 
 -20   2  12     2280.68     2209.62     47.45 o 
 -18   2  12     3113.26     3069.93     44.61 o 
 -16   2  12     1304.29     1286.00     26.72 o 
 -14   2  12     1914.05     1869.98     31.02 o 
 -12   2  12     1744.18     1720.29     29.62 o 
 -10   2  12     4511.57     4447.05     50.17 o 
  -8   2  12      801.26      775.45     17.02 o 
  -6   2  12      361.29      372.79     19.55 o 
  -4   2  12      569.82      583.17     25.81 o 
  -2   2  12     1210.05     1249.73     22.34 o 
   0   2  12      985.59      935.66     22.80 o 
   2   2  12      120.03      130.60     11.39 o 
   4   2  12       16.17        8.17     13.38 o 
   6   2  12       43.40       24.40     19.04 o 
   8   2  12       20.39       19.57     20.14 o 
  10   2  12        2.41        7.89     27.55 o 
 -29   3  12        0.80        8.83     20.37 o 
 -27   3  12       17.71       12.95     13.88 o 
 -25   3  12       56.13       74.04     14.87 o 
 -23   3  12        5.03       11.87     10.36 o 
 -21   3  12       28.89        5.62     11.80 o 
 -19   3  12        4.02       -7.39     11.25 o 
 -17   3  12      640.76      671.57     30.45 o 
 -15   3  12      143.28      177.39     12.65 o 
 -13   3  12       94.65      106.31     17.09 o 
 -11   3  12      398.60      461.87     28.42 o 
  -9   3  12     2917.73     2783.04     35.78 o 
  -7   3  12      578.00      612.10     16.16 o 
  -5   3  12      313.06      341.56     16.01 o 
  -3   3  12      220.53      189.58     14.14 o 
  -1   3  12      181.50      177.62     21.59 o 
   1   3  12        0.20       -4.00     13.07 o 
   3   3  12      241.64      209.52     17.38 o 
   5   3  12       41.37       23.06     14.36 o 
   7   3  12       28.42       34.92     20.16 o 
 -26   4  12      129.94      175.53     30.81 o 
 -24   4  12        3.19       11.04     24.29 o 
 -22   4  12      836.03      831.26     30.98 o 
 -20   4  12      131.23      148.32     19.02 o 
 -18   4  12     1317.72     1280.10     28.64 o 
 -16   4  12     1345.54     1283.03     28.66 o 
 -14   4  12      887.64      903.53     24.17 o 
 -12   4  12     1553.62     1506.36     30.02 o 
 -10   4  12      415.36      399.51     17.18 o 
  -8   4  12      157.15      172.75     14.33 o 
  -6   4  12      445.03      476.46     28.99 o 
  -4   4  12      681.20      710.24     33.77 o 
  -2   4  12      317.76      266.36     16.81 o 
   0   4  12       28.67        5.25     13.92 o 
   2   4  12      336.63      335.12     20.54 o 
   4   4  12       27.94       26.89     16.77 o 
 -21   5  12       15.12       24.29     31.97 o 
 -19   5  12       14.21       11.50     19.86 o 
 -17   5  12       95.22      110.57     20.06 o 
 -15   5  12      176.38      170.96     21.56 o 
 -13   5  12       13.67       49.45     19.09 o 
 -11   5  12      283.62      245.66     22.31 o 
  -9   5  12       85.39       54.21     14.48 o 
  -7   5  12      531.97      582.97     22.52 o 
  -5   5  12       13.33       17.11     18.87 o 
  -3   5  12      322.37      336.32     19.64 o 
  -1   5  12      303.77      282.44     23.92 o 
 -31   1  13      325.71      315.97     19.86 o 
 -29   1  13      250.63      274.08     17.97 o 
 -27   1  13      227.92      227.74     16.39 o 
 -25   1  13      193.27      187.86     13.81 o 
 -23   1  13        4.41        1.79     10.12 o 
 -21   1  13       18.06       27.40      9.45 o 
 -19   1  13       42.10       37.63     10.22 o 
 -17   1  13      146.85      155.68     11.87 o 
 -15   1  13      227.54      225.02     18.90 o 
 -13   1  13      222.77      230.48     18.73 o 
 -11   1  13      865.28      836.24     17.71 o 
  -9   1  13       50.66       52.26      8.85 o 
  -7   1  13       56.49       54.11      9.02 o 
  -5   1  13       65.57       57.43      9.18 o 
  -3   1  13      363.44      360.38     31.20 o 
  -1   1  13       59.50       50.93     11.93 o 
   1   1  13       62.79       89.23     15.79 o 
   3   1  13      696.43      693.89     26.02 o 
   5   1  13      192.20      195.39     27.45 o 
   7   1  13      124.60       96.18     21.51 o 
   9   1  13      774.52      772.26     36.76 o 
 -30   2  13      199.81      194.89     17.28 o 
 -28   2  13      230.96      232.25     16.91 o 
 -26   2  13      491.84      448.41     22.23 o 
 -24   2  13      330.64      364.78     27.90 o 
 -22   2  13      824.89      877.42     19.97 o 
 -20   2  13     1059.05     1117.33     21.84 o 
 -18   2  13      390.35      409.76     19.56 o 
 -16   2  13      244.29      239.16     14.16 o 
 -14   2  13      645.44      695.08     20.16 o 
 -12   2  13     1831.07     1953.38     28.55 o 
 -10   2  13     3370.36     3438.82     48.14 o 
  -8   2  13      710.86      733.11     17.71 o 
  -6   2  13     1115.35     1198.16     22.75 o 
  -4   2  13     1333.80     1431.00     24.31 o 
  -2   2  13      453.54      450.90     14.90 o 
   0   2  13      154.13      117.82     12.07 o 
   2   2  13     2681.02     2449.58     81.07 o 
   4   2  13     1979.62     1913.70     45.86 o 
   6   2  13      131.22      140.09     31.45 o 
   8   2  13      197.08      234.64     33.65 o 
 -27   3  13       93.03       50.73     15.50 o 
 -25   3  13      742.36      740.78     28.50 o 
 -23   3  13      582.08      702.15     87.81 o 
 -21   3  13      835.20      861.61     26.44 o 
 -19   3  13      414.32      422.41     21.28 o 
 -17   3  13     1170.55     1141.79     39.48 o 
 -15   3  13     1633.81     1652.40     31.15 o 
 -13   3  13     3380.21     3410.66     42.43 o 
 -11   3  13     1447.44     1375.37     23.93 o 
  -9   3  13     5836.16     5952.94     66.59 o 
  -7   3  13     3428.32     3403.67     50.39 o 
  -5   3  13     1461.03     1430.59     30.05 o 
  -3   3  13      792.85      818.09     24.73 o 
  -1   3  13     1428.31     1458.37     31.89 o 
   1   3  13      770.63      841.92     25.88 o 
   3   3  13     1289.63     1280.96     37.24 o 
   5   3  13      394.95      369.14     26.08 o 
 -24   4  13       18.71       16.02     19.28 o 
 -22   4  13       85.32       69.37     19.53 o 
 -20   4  13      268.99      240.41     21.33 o 
 -18   4  13       40.58       33.59     13.61 o 
 -16   4  13       25.26       16.25     13.26 o 
 -14   4  13      431.41      417.73     18.15 o 
 -12   4  13      239.82      227.85     16.59 o 
 -10   4  13        4.41       13.16     12.55 o 
  -8   4  13       92.97       72.58     14.49 o 
  -6   4  13      600.17      567.05     20.98 o 
  -4   4  13      387.47      373.04     29.25 o 
  -2   4  13      170.85      161.65     19.81 o 
   0   4  13      170.80      176.22     17.27 o 
   2   4  13      220.81      195.21     20.16 o 
 -19   5  13       32.18       17.08     41.38 o 
 -17   5  13       34.42       14.39     20.41 o 
 -15   5  13        1.46       -8.91     18.66 o 
 -13   5  13      104.24       91.34     19.93 o 
 -11   5  13       30.92       31.84     19.05 o 
  -9   5  13        2.80        3.10     15.37 o 
  -7   5  13        9.40        3.24     14.89 o 
  -5   5  13        0.99       -7.38     15.98 o 
 -30   0  14      450.35      467.30     25.87 o 
 -28   0  14      339.56      372.59     22.30 o 
 -26   0  14      334.41      393.23     31.87 o 
 -24   0  14     2426.65     2388.84     67.10 o 
 -20   0  14      756.53      708.22     34.71 o 
 -18   0  14      440.91      451.81     27.13 o 
 -16   0  14      613.93      559.61     30.50 o 
 -14   0  14       21.50        6.63     15.57 o 
 -12   0  14      732.25      773.63     36.07 o 
 -10   0  14        7.29       -6.63     15.88 o 
  -8   0  14       12.52       -6.52     17.67 o 
  -6   0  14       67.48       39.23     19.46 o 
  -4   0  14      195.22      258.09     24.40 o 
  -2   0  14       31.70       38.70     19.88 o 
   0   0  14      515.32      517.23     32.18 o 
   2   0  14       14.02       -8.31     23.66 o 
   4   0  14      260.49      265.45     32.60 o 
   6   0  14       69.17       56.90     30.08 o 
 -31   1  14       22.51       37.39     17.12 o 
 -29   1  14      129.39      130.61     17.75 o 
 -27   1  14       49.94       58.72     14.01 o 
 -25   1  14      244.01      238.97     15.21 o 
 -23   1  14      532.00      561.47     18.71 o 
 -21   1  14      292.97      272.18     27.87 o 
 -19   1  14      297.28      261.36     17.29 o 
 -17   1  14     1532.57     1536.74     35.00 o 
 -15   1  14     2187.88     2261.90     41.17 o 
 -13   1  14        5.89       17.53      9.83 o 
 -11   1  14      849.13      890.23     20.41 o 
  -9   1  14      530.39      562.11     37.14 o 
  -7   1  14     1638.85     1577.85     28.92 o 
  -5   1  14      892.57      912.73     22.58 o 
  -3   1  14      507.59      532.32     22.96 o 
  -1   1  14     2903.04     3007.49     56.17 o 
   1   1  14      117.76      127.81     17.65 o 
   3   1  14      182.83      189.04     20.04 o 
   5   1  14      320.55      329.09     24.72 o 
 -28   2  14        9.02       -2.53     14.16 o 
 -26   2  14       24.39       28.97     13.62 o 
 -24   2  14        2.08       -5.03     10.63 o 
 -22   2  14       19.15       12.36     12.40 o 
 -20   2  14       69.92       85.38     12.85 o 
 -18   2  14      343.78      323.83     25.09 o 
 -16   2  14      804.59      770.28     21.52 o 
 -14   2  14     1100.87     1058.07     27.01 o 
 -12   2  14      285.16      285.80     12.70 o 
 -10   2  14      565.97      574.73     16.50 o 
  -8   2  14     1097.05     1003.75     20.73 o 
  -6   2  14     2606.31     2527.58     34.94 o 
  -4   2  14     2821.87     2825.81     38.02 o 
  -2   2  14      572.45      630.03     18.05 o 
   0   2  14      979.88     1039.93     48.06 o 
   2   2  14      351.34      370.62     33.55 o 
   4   2  14      497.30      556.56     41.44 o 
 -27   3  14       15.02       -1.87     19.22 o 
 -25   3  14      744.67      662.27     22.98 o 
 -23   3  14      203.19      201.29     16.92 o 
 -21   3  14       39.85       35.61     14.18 o 
 -19   3  14       27.86        7.22     12.61 o 
 -17   3  14      390.50      356.39     17.30 o 
 -15   3  14       10.36       -2.33     10.72 o 
 -13   3  14       56.35       66.78     11.70 o 
 -11   3  14       22.66       23.34     10.66 o 
  -9   3  14       12.24       30.47     10.90 o 
  -7   3  14      193.99      179.79     17.04 o 
  -5   3  14        0.81        4.30     13.21 o 
  -3   3  14      321.85      346.36     18.44 o 
  -1   3  14       29.05       40.00     15.49 o 
   1   3  14        3.11        2.31     14.21 o 
   3   3  14        2.49       -5.10     16.96 o 
 -22   4  14        4.82       11.90     18.14 o 
 -20   4  14       67.47       67.39     15.47 o 
 -18   4  14      348.93      328.18     16.26 o 
 -16   4  14      370.36      376.26     19.49 o 
 -14   4  14        2.02        6.74     14.18 o 
 -12   4  14      635.45      615.83     22.28 o 
 -10   4  14      111.14      126.75     19.69 o 
  -8   4  14      611.19      588.68     22.70 o 
  -6   4  14      744.64      742.92     23.96 o 
  -4   4  14     1080.74     1198.35     31.75 o 
  -2   4  14      522.39      528.96     23.50 o 
 -13   5  14       54.12       38.63     21.25 o 
 -11   5  14        7.59       13.97     16.54 o 
 -29   1  15      546.43      533.48     21.16 o 
 -27   1  15      837.00      877.70     43.71 o 
 -25   1  15      158.59      173.91     18.75 o 
 -23   1  15      458.15      458.96     25.77 o 
 -21   1  15      564.16      537.56     37.23 o 
 -19   1  15      455.17      468.53     21.54 o 
 -17   1  15      513.87      532.07     22.87 o 
 -15   1  15      499.81      540.73     28.71 o 
 -13   1  15      274.32      250.70     22.13 o 
 -11   1  15       43.10       41.87     11.44 o 
  -9   1  15       80.36       75.24     12.22 o 
  -7   1  15       34.91       44.05     15.56 o 
  -5   1  15       39.91       35.66     15.99 o 
  -3   1  15       17.28       30.69     15.83 o 
  -1   1  15      224.66      247.28     20.60 o 
   1   1  15      224.04      202.44     39.18 o 
   3   1  15       72.93       64.58     19.91 o 
 -28   2  15       19.88       13.07     15.02 o 
 -26   2  15      668.71      672.66     27.54 o 
 -24   2  15       45.60       41.37     14.36 o 
 -22   2  15       71.51       61.84     13.90 o 
 -20   2  15      334.54      336.50     16.84 o 
 -18   2  15      121.91      129.59     13.84 o 
 -16   2  15        9.93       20.56     11.98 o 
 -14   2  15     2693.02     2719.33     37.28 o 
 -12   2  15      827.13      810.58     20.28 o 
 -10   2  15      384.05      418.03     15.21 o 
  -8   2  15      836.39      883.36     21.36 o 
  -6   2  15      210.66      225.63     13.92 o 
  -4   2  15       76.16       74.02     12.27 o 
  -2   2  15     1302.11     1326.54     27.05 o 
   0   2  15      301.79      350.64     35.65 o 
   2   2  15      675.63      631.13     41.12 o 
 -25   3  15        2.91        1.30     15.90 o 
 -23   3  15        1.75       -3.18     14.37 o 
 -21   3  15       58.26       51.99     15.21 o 
 -19   3  15      100.88      111.59     15.49 o 
 -17   3  15       12.73        1.35     11.09 o 
 -15   3  15      112.52      139.66     13.22 o 
 -13   3  15      761.18      790.04     20.99 o 
 -11   3  15     1803.53     1784.98     29.60 o 
  -9   3  15     1011.54     1064.02     28.62 o 
  -7   3  15      441.45      476.90     20.49 o 
  -5   3  15      284.03      290.77     20.10 o 
  -3   3  15     1635.68     1563.23     41.04 o 
  -1   3  15     1146.92     1213.62     37.64 o 
 -20   4  15      186.13      227.32     16.09 o 
 -18   4  15      222.86      227.56     20.21 o 
 -16   4  15      100.73       96.47     16.83 o 
 -14   4  15       84.47       89.67     16.82 o 
 -12   4  15      228.46      215.42     17.32 o 
 -10   4  15      381.53      361.36     20.30 o 
  -8   4  15        5.47       -0.76     16.87 o 
  -6   4  15      144.50      172.33     18.88 o 
 -28   0  16      127.33      146.92     28.29 o 
 -26   0  16      910.08      901.52     46.91 o 
 -24   0  16     1549.06     1612.58     56.16 o 
 -22   0  16      923.50      942.54     44.59 o 
 -20   0  16     1343.87     1383.52     51.95 o 
 -18   0  16     1196.69     1240.17     48.69 o 
 -14   0  16      601.57      605.57     33.65 o 
 -12   0  16      445.35      462.12     30.81 o 
 -10   0  16      843.88      822.43     39.12 o 
  -8   0  16     1933.73     2055.77     62.05 o 
  -6   0  16     1153.29     1192.42     47.43 o 
  -4   0  16      115.39       93.92     24.72 o 
  -2   0  16       60.49       29.87     23.87 o 
   0   0  16      159.11      188.57     32.08 o 
 -27   1  16       27.00       14.70     17.03 o 
 -25   1  16      101.45       92.73     35.71 o 
 -23   1  16      169.53      146.66     33.44 o 
 -21   1  16      238.90      214.02     18.51 o 
 -19   1  16      298.02      294.66     37.70 o 
 -17   1  16     1082.23     1102.08     46.38 o 
 -15   1  16        5.92        4.64     12.49 o 
 -13   1  16      149.65      137.49     13.76 o 
 -11   1  16      365.96      369.34     21.08 o 
  -9   1  16      389.05      357.68     21.15 o 
  -7   1  16      737.05      764.56     38.07 o 
  -5   1  16     1342.36     1336.96     37.34 o 
  -3   1  16       25.09       21.78     16.63 o 
  -1   1  16      206.77      213.60     22.09 o 
   1   1  16      459.12      433.69     25.70 o 
 -26   2  16        2.11        2.87     16.86 o 
 -24   2  16        6.58        9.22     13.75 o 
 -22   2  16       55.75       60.23     14.81 o 
 -20   2  16       49.05       44.78     14.69 o 
 -18   2  16      170.19      158.98     23.14 o 
 -16   2  16      278.61      288.79     14.82 o 
 -14   2  16      155.17      156.06     12.91 o 
 -12   2  16       89.35       89.05     12.10 o 
 -10   2  16       11.73        3.54     11.10 o 
  -8   2  16       65.60       63.07     12.73 o 
  -6   2  16      912.86      869.77     23.22 o 
  -4   2  16       61.84       60.04     18.63 o 
  -2   2  16      362.94      288.27     35.13 o 
 -23   3  16        6.11       -3.06     15.56 o 
 -21   3  16       14.53       24.61     14.92 o 
 -19   3  16        8.78       12.83     15.18 o 
 -17   3  16       30.19       24.48     11.83 o 
 -15   3  16      562.08      522.16     18.67 o 
 -13   3  16        0.37        0.10     12.03 o 
 -11   3  16       45.03       28.45     14.67 o 
  -9   3  16       53.42       37.21     16.42 o 
  -7   3  16        0.04        0.02     16.37 o 
  -5   3  16      440.57      432.95     22.08 o 
 -16   4  16      101.88       75.00     17.59 o 
 -14   4  16        0.40        5.05     16.97 o 
 -12   4  16       31.81       31.60     17.38 o 
 -27   1  17       76.07       72.33     20.26 o 
 -25   1  17       92.83      103.52     21.61 o 
 -23   1  17      215.19      241.50     21.29 o 
 -21   1  17      328.74      313.26     22.30 o 
 -17   1  17      398.53      412.83     33.23 o 
 -15   1  17      491.77      461.01     50.64 o 
 -13   1  17      928.59      946.32     77.67 o 
 -11   1  17      869.74      877.13     30.19 o 
  -9   1  17      285.89      308.77     28.34 o 
  -7   1  17      133.33      158.12     19.62 o 
  -5   1  17      272.17      253.68     27.55 o 
  -3   1  17      548.02      604.62     29.58 o 
 -24   2  17      180.62      144.03     20.76 o 
 -22   2  17        1.36        3.15     14.46 o 
 -20   2  17       15.77       31.17     15.59 o 
 -18   2  17       13.88        7.28     12.35 o 
 -16   2  17      560.62      490.10     18.23 o 
 -14   2  17      481.57      459.26     21.59 o 
 -12   2  17       44.20       40.51     13.17 o 
 -10   2  17      153.13      180.86     14.62 o 
  -8   2  17      370.74      336.30     23.49 o 
  -6   2  17      133.01      110.95     25.35 o 
 -19   3  17      105.57       85.45     14.80 o 
 -17   3  17       27.94       25.19     13.94 o 
 -15   3  17       30.05       25.41     13.30 o 
 -13   3  17      108.14       94.01     17.41 o 
 -11   3  17       54.42       64.95     17.23 o 
  -9   3  17       10.15       22.98     16.53 o 
 -22   0  18      590.23      562.77     37.44 o 
 -20   0  18        2.58        3.89     24.72 o 
 -18   0  18      637.48      626.50     40.60 o 
 -16   0  18      838.46      761.12     43.01 o 
 -14   0  18     1286.50     1222.82     53.43 o 
 -12   0  18      641.09      720.42     41.86 o 
 -10   0  18     1046.87     1163.19     50.90 o 
  -8   0  18     1143.41     1083.36     53.53 o 
  -6   0  18      968.19     1070.53     54.48 o 
 -23   1  18      149.08      161.30     64.26 o 
 -21   1  18      579.78      516.49     36.49 o 
 -19   1  18        2.62      -14.82     18.63 o 
 -17   1  18       43.07       58.40     20.67 o 
 -15   1  18       64.58       89.50     19.42 o 
 -13   1  18      169.73      191.93     21.94 o 
 -11   1  18      357.04      310.70     26.13 o 
  -9   1  18       27.22       49.71     20.99 o 
  -7   1  18      481.27      464.96     26.90 o 
 -20   2  18        5.78       -7.01     19.52 o 
 -18   2  18        1.02       11.08     16.09 o 
 -16   2  18       58.00       52.75     16.89 o 
 -14   2  18      114.02      121.48     24.02 o 
 -12   2  18        6.06       -0.73     19.11 o 
 -10   2  18       13.52       18.93     19.89 o 
                                                 
